# Supplementary material for: 5,6,7,5′-Tetra­meth­oxy-3′,4′-methyl­ene­dioxy­flavone monohydrate
Source: Acta Crystallogr Sect E Struct Rep Online. 2012 Apr 13;68(Pt 5):o1390. doi: 10.1107/S1600536812015139 (PMC3344517; doi:10.1107/S1600536812015139)
Supplement: Supplementary file 1 [file e-68-o1390-sup1.cif]

##############################################################################
#                                                                            #
# This CIF contains the data in a paper accepted for publication in          #
# Acta Crystallographica Section E. It conforms to the requirements of       #
# Notes for Authors for Acta Crystallographica Section E, and has been       #
# peer reviewed under the auspices of the IUCr Commission on Journals.       #
#                                                                            #
# Full details of the Crystallographic Information File format               #
# are given in the paper "The Crystallographic Information File (CIF):       #
# a New Standard Archive File for Crystallography" by S. R. Hall, F. H.      #
# Allen and I. D. Brown [Acta Cryst. (1991), A47, 655-685].                  #
#                                                                            #
# The current version of the core CIF dictionary is obtainable from          #
# ftp://ftp.iucr.org/pub/cif_core.dic.                                       #
#                                                                            #
# Software is freely available for graphical display of the structure(s)     #
# in this CIF. For information consult the CIF software page                 #
# http://www.iucr.org/resources/cif/software.                                #
#                                                                            #
# This file may be used for bona fide research purposes within the           #
# scientific community so long as proper attribution is given to the journal # 
# article from which it was obtained.                                        #
#                                                                            #
##############################################################################
data_I
_audit_creation_method     SHELXL-97
_chemical_name_systematic
;
5,6,7-trimethoxy-2-(7-methoxy-1,3-dihydro-2-benzofuran-5-yl)-
4<i>H</i>-chromen-4-one monohydrate
;
_chemical_name_common
;
5,6,7,5'-Tetramethoxy-3',4'-methylenedioxyflavone monohydrate
;
_chemical_formula_moiety     'C20 H18 O8, H2 O'
_chemical_formula_sum     'C20 H20 O9'
_chemical_formula_iupac     'C20 H18 O8, H2 O'
_chemical_formula_weight     404.36
_chemical_melting_point     ?
_symmetry_cell_setting     triclinic
_symmetry_space_group_name_H-M     'P -1'
_symmetry_space_group_name_Hall     '-P 1'
loop_
    _symmetry_equiv_pos_as_xyz
    'x, y, z'
    '-x, -y, -z'
_cell_length_a     9.3014(17)
_cell_length_b     9.3146(17)
_cell_length_c     11.009(2)
_cell_angle_alpha     105.413(3)
_cell_angle_beta     91.798(3)
_cell_angle_gamma     100.985(3)
_cell_volume     899.3(3)
_cell_formula_units_Z     2
_cell_measurement_reflns_used     4354
_cell_measurement_theta_min     2.239
_cell_measurement_theta_max     26.999
_cell_measurement_temperature     173(2)
_exptl_crystal_description     block
_exptl_crystal_colour     colourless
_exptl_crystal_size_max     0.41
_exptl_crystal_size_mid     0.35
_exptl_crystal_size_min     0.32
_exptl_crystal_density_diffrn     1.493
_exptl_crystal_density_meas     ?
_exptl_crystal_density_method     'not measured'
_exptl_crystal_F_000     424
_exptl_absorpt_coefficient_mu     0.119
_exptl_absorpt_correction_type     multi-scan
_exptl_absorpt_process_details     '(SADABS; Bruker, 1998)'
_exptl_absorpt_correction_T_min     0.771661
_exptl_absorpt_correction_T_max     1.000000
_exptl_special_details     ?
_diffrn_ambient_temperature     173(2)
_diffrn_radiation_type     MoK\a
_diffrn_radiation_wavelength     0.71073
_diffrn_radiation_source     'fine-focus sealed tube'
_diffrn_radiation_monochromator     graphite
_diffrn_measurement_device_type     'Bruker SMART 1000 CCD'
_diffrn_measurement_method     '\f and \w scan'
_diffrn_detector_area_resol_mean     ?
_diffrn_reflns_number     6560
_diffrn_reflns_av_R_equivalents     0.0182
_diffrn_reflns_av_sigmaI/netI     0.0233
_diffrn_reflns_theta_min     2.24
_diffrn_reflns_theta_max     25.25
_diffrn_reflns_theta_full     25.25
_diffrn_measured_fraction_theta_max     0.980
_diffrn_measured_fraction_theta_full     0.980
_diffrn_reflns_limit_h_min     -11
_diffrn_reflns_limit_h_max     11
_diffrn_reflns_limit_k_min     -11
_diffrn_reflns_limit_k_max     11
_diffrn_reflns_limit_l_min     -13
_diffrn_reflns_limit_l_max     13
_diffrn_standards_number     ?
_diffrn_standards_interval_count     ?
_diffrn_standards_interval_time     ?
_diffrn_standards_decay_%     ?
_refine_special_details
;
Refinement of <i>F</i>^2^ against ALL reflections. The weighted <i>R</i>-factor
<i>wR</i> and goodness of fit <i>S</i> are based on <i>F</i>^2^, conventional
<i>R</i>-factors <i>R</i> are based on <i>F</i>, with <i>F</i> set to zero for
negative <i>F</i>^2^. The threshold expression of <i>F</i>^2^ >
\s(<i>F</i>^2^) is used only for calculating <i>R</i>-factors(gt) <i>etc</i>.
and is not relevant to the choice of reflections for refinement.
<i>R</i>-factors based on <i>F</i>^2^ are statistically about twice as large
as those based on <i>F</i>, and <i>R</i>- factors based on ALL data will be
even larger.
;
_reflns_number_total     3181
_reflns_number_gt     2608
_reflns_threshold_expression     I>2\s(I)
_refine_ls_structure_factor_coef     Fsqd
_refine_ls_matrix_type     full
_refine_ls_R_factor_all     0.0490
_refine_ls_R_factor_gt     0.0399
_refine_ls_wR_factor_gt     0.1085
_refine_ls_wR_factor_ref     0.1168
_refine_ls_goodness_of_fit_ref     1.073
_refine_ls_restrained_S_all     1.073
_refine_ls_number_reflns     3181
_refine_ls_number_parameters     270
_refine_ls_number_restraints     4
_refine_ls_hydrogen_treatment     mixed
_refine_ls_weighting_scheme     calc
_refine_ls_weighting_details
         'calc w=1/[\s^2^(Fo^2^)+(0.0641P)^2^+0.3125P] where P=(Fo^2^+2Fc^2^)/3'
_atom_sites_solution_hydrogens     geom
_atom_sites_solution_primary     direct
_atom_sites_solution_secondary     difmap
_refine_ls_shift/su_max     0.000
_refine_ls_shift/su_mean     0.000
_refine_diff_density_max     0.487
_refine_diff_density_min     -0.318
_refine_ls_extinction_method     none
_refine_ls_extinction_coef     ?
loop_
    _atom_type_symbol
    _atom_type_description
    _atom_type_scat_dispersion_real
    _atom_type_scat_dispersion_imag
    _atom_type_scat_source
    'C' 'C' 0.0033 0.0016
                         'International Tables Vol C Tables 4.2.6.8 and 6.1.1.4'
    'H' 'H' 0.0000 0.0000
                         'International Tables Vol C Tables 4.2.6.8 and 6.1.1.4'
    'O' 'O' 0.0106 0.0060
                         'International Tables Vol C Tables 4.2.6.8 and 6.1.1.4'
_computing_data_collection     'SMART (Bruker, 1998)'
_computing_cell_refinement     'SAINT (Bruker, 1998)'
_computing_data_reduction     'SAINT (Bruker, 1998)'
_computing_structure_solution     'SHELXS97 (Sheldrick, 2008)'
_computing_structure_refinement     'SHELXL97 (Sheldrick, 2008)'
_computing_molecular_graphics     'SHELXTL (Sheldrick, 2008)'
_computing_publication_material     'SHELXL97 (Sheldrick, 2008)'
loop_
    _atom_site_type_symbol
    _atom_site_label
    _atom_site_fract_x
    _atom_site_fract_y
    _atom_site_fract_z
    _atom_site_U_iso_or_equiv
    _atom_site_adp_type
    _atom_site_calc_flag
    _atom_site_refinement_flags
    _atom_site_occupancy
    _atom_site_symmetry_multiplicity
    _atom_site_disorder_assembly
    _atom_site_disorder_group
    O O1 0.53779(12) 0.48854(12) 0.20513(10) 0.0240(3) Uani d . 1 1 . .
    O O1W 0.4889(2) -0.09163(18) 0.36332(16) 0.0525(4) Uani d D 1 1 . .
    H H11 0.487(3) -0.071(4) 0.295(2) 0.093(11) Uiso d D 1 1 . .
    H H12 0.422(2) -0.055(5) 0.3978(15) 0.23(3) Uiso d D 1 1 . .
    O O2 0.22755(13) 0.59084(13) 0.53871(11) 0.0311(3) Uani d . 1 1 . .
    O O3 0.14023(13) 0.30245(14) 0.51890(12) 0.0341(3) Uani d . 1 1 . .
    O O4 0.25387(13) 0.08319(13) 0.34924(11) 0.0286(3) Uani d . 1 1 . .
    O O5 0.44095(14) 0.03101(13) 0.16068(11) 0.0317(3) Uani d . 1 1 . .
    O O6 0.93016(15) 0.40373(14) -0.22376(12) 0.0388(3) Uani d . 1 1 . .
    O O7 0.97888(14) 0.66696(14) -0.17464(12) 0.0363(3) Uani d . 1 1 . .
    O O8 0.85089(14) 0.85819(13) 0.01787(12) 0.0356(3) Uani d . 1 1 . .
    C C2 0.59340(17) 0.39067(18) 0.11252(14) 0.0218(3) Uani d . 1 1 . .
    C C3 0.56048(18) 0.23941(18) 0.09729(15) 0.0241(4) Uani d . 1 1 . .
    H H3A 0.6018 0.1753 0.0316 0.029 Uiso calc R 1 1 . .
    C C4 0.46578(18) 0.17052(18) 0.17582(15) 0.0237(4) Uani d . 1 1 . .
    C C5 0.30091(18) 0.23401(18) 0.35496(15) 0.0234(4) Uani d . 1 1 . .
    C C6 0.24590(17) 0.34069(19) 0.44266(15) 0.0244(4) Uani d . 1 1 . .
    C C7 0.29046(17) 0.49663(19) 0.45016(15) 0.0243(4) Uani d . 1 1 . .
    C C8 0.38842(17) 0.54320(18) 0.36968(15) 0.0229(4) Uani d . 1 1 . .
    H H8A 0.4182 0.6479 0.3738 0.027 Uiso calc R 1 1 . .
    C C9 0.44252(17) 0.43264(18) 0.28223(14) 0.0214(3) Uani d . 1 1 . .
    C C10 0.40336(17) 0.27721(18) 0.27200(15) 0.0215(3) Uani d . 1 1 . .
    C C11 0.1301(2) 0.0098(2) 0.2581(2) 0.0422(5) Uani d . 1 1 . .
    H H11A 0.1008 -0.0971 0.2579 0.063 Uiso calc R 1 1 . .
    H H11B 0.1571 0.0153 0.1739 0.063 Uiso calc R 1 1 . .
    H H11C 0.0479 0.0610 0.2804 0.063 Uiso calc R 1 1 . .
    C C12 0.1733(2) 0.2124(2) 0.59780(18) 0.0384(5) Uani d . 1 1 . .
    H H12A 0.0901 0.1921 0.6476 0.058 Uiso calc R 1 1 . .
    H H12B 0.2611 0.2671 0.6549 0.058 Uiso calc R 1 1 . .
    H H12C 0.1916 0.1158 0.5453 0.058 Uiso calc R 1 1 . .
    C C13 0.2578(2) 0.7486(2) 0.54402(18) 0.0372(4) Uani d . 1 1 . .
    H H13A 0.2063 0.8038 0.6116 0.056 Uiso calc R 1 1 . .
    H H13B 0.2240 0.7610 0.4629 0.056 Uiso calc R 1 1 . .
    H H13C 0.3638 0.7893 0.5612 0.056 Uiso calc R 1 1 . .
    C C16 1.01507(19) 0.5318(2) -0.25493(16) 0.0295(4) Uani d . 1 1 . .
    H H16A 0.9920 0.5253 -0.3449 0.035 Uiso calc R 1 1 . .
    H H16B 1.1213 0.5340 -0.2413 0.035 Uiso calc R 1 1 . .
    C C1' 0.69092(17) 0.46871(18) 0.03700(15) 0.0222(3) Uani d . 1 1 . .
    C C2' 0.75922(19) 0.38195(19) -0.06075(16) 0.0270(4) Uani d . 1 1 . .
    H H2'A 0.7408 0.2740 -0.0814 0.032 Uiso calc R 1 1 . .
    C C3' 0.85314(18) 0.46137(19) -0.12415(15) 0.0261(4) Uani d . 1 1 . .
    C C4' 0.88199(18) 0.61765(19) -0.09635(15) 0.0257(4) Uani d . 1 1 . .
    C C5' 0.81543(18) 0.70520(18) -0.00182(15) 0.0247(4) Uani d . 1 1 . .
    C C6' 0.71763(17) 0.62730(18) 0.06452(15) 0.0231(4) Uani d . 1 1 . .
    H H6'A 0.6686 0.6832 0.1294 0.028 Uiso calc R 1 1 . .
    C C8' 0.7778(2) 0.95003(19) 0.11035(17) 0.0326(4) Uani d . 1 1 . .
    H H8'A 0.8132 1.0575 0.1148 0.049 Uiso calc R 1 1 . .
    H H8'B 0.7982 0.9339 0.1931 0.049 Uiso calc R 1 1 . .
    H H8'C 0.6716 0.9218 0.0868 0.049 Uiso calc R 1 1 . .
loop_
    _atom_site_aniso_label
    _atom_site_aniso_U_11
    _atom_site_aniso_U_22
    _atom_site_aniso_U_33
    _atom_site_aniso_U_12
    _atom_site_aniso_U_13
    _atom_site_aniso_U_23
    O1 0.0278(6) 0.0202(6) 0.0242(6) 0.0049(5) 0.0109(5) 0.0057(5)
    O1W 0.0677(11) 0.0415(8) 0.0526(10) 0.0061(8) -0.0019(8) 0.0246(7)
    O2 0.0364(7) 0.0241(6) 0.0331(7) 0.0078(5) 0.0176(5) 0.0059(5)
    O3 0.0319(7) 0.0366(7) 0.0437(7) 0.0131(5) 0.0209(6) 0.0218(6)
    O4 0.0325(6) 0.0218(6) 0.0335(7) 0.0043(5) 0.0092(5) 0.0113(5)
    O5 0.0449(7) 0.0193(6) 0.0331(7) 0.0082(5) 0.0145(6) 0.0087(5)
    O6 0.0485(8) 0.0321(7) 0.0413(7) 0.0131(6) 0.0296(6) 0.0134(6)
    O7 0.0420(7) 0.0320(7) 0.0404(7) 0.0088(6) 0.0233(6) 0.0162(6)
    O8 0.0439(8) 0.0223(6) 0.0413(7) 0.0049(5) 0.0173(6) 0.0097(5)
    C2 0.0217(8) 0.0242(8) 0.0195(8) 0.0070(6) 0.0031(6) 0.0041(6)
    C3 0.0261(8) 0.0234(8) 0.0235(8) 0.0075(7) 0.0064(7) 0.0057(7)
    C4 0.0254(8) 0.0226(8) 0.0236(8) 0.0055(7) 0.0018(7) 0.0067(7)
    C5 0.0227(8) 0.0223(8) 0.0266(8) 0.0039(6) 0.0024(7) 0.0098(7)
    C6 0.0217(8) 0.0279(9) 0.0265(8) 0.0058(7) 0.0074(7) 0.0114(7)
    C7 0.0228(8) 0.0264(9) 0.0234(8) 0.0071(7) 0.0038(7) 0.0047(7)
    C8 0.0237(8) 0.0203(8) 0.0238(8) 0.0034(6) 0.0036(6) 0.0053(6)
    C9 0.0206(8) 0.0237(8) 0.0206(8) 0.0031(6) 0.0041(6) 0.0081(6)
    C10 0.0213(8) 0.0228(8) 0.0214(8) 0.0056(6) 0.0027(6) 0.0069(6)
    C11 0.0330(10) 0.0297(10) 0.0580(13) -0.0048(8) 0.0017(9) 0.0104(9)
    C12 0.0452(11) 0.0461(11) 0.0305(9) 0.0121(9) 0.0147(8) 0.0186(9)
    C13 0.0461(11) 0.0255(9) 0.0400(10) 0.0096(8) 0.0178(9) 0.0057(8)
    C16 0.0284(9) 0.0347(10) 0.0293(9) 0.0097(7) 0.0120(7) 0.0125(7)
    C1' 0.0206(8) 0.0251(8) 0.0213(8) 0.0045(6) 0.0027(6) 0.0072(7)
    C2' 0.0310(9) 0.0239(8) 0.0284(9) 0.0079(7) 0.0092(7) 0.0086(7)
    C3' 0.0273(9) 0.0299(9) 0.0239(8) 0.0108(7) 0.0083(7) 0.0083(7)
    C4' 0.0240(8) 0.0314(9) 0.0250(8) 0.0058(7) 0.0052(7) 0.0134(7)
    C5' 0.0267(8) 0.0231(8) 0.0253(8) 0.0047(7) 0.0024(7) 0.0085(7)
    C6' 0.0232(8) 0.0258(8) 0.0213(8) 0.0076(7) 0.0042(6) 0.0063(7)
    C8' 0.0386(10) 0.0241(9) 0.0339(9) 0.0072(7) 0.0044(8) 0.0056(7)
_geom_special_details
;
 All esds (except the esd in the dihedral angle between two l.s. planes)
 are estimated using the full covariance matrix.  The cell esds are taken
 into account individually in the estimation of esds in distances, angles
 and torsion angles; correlations between esds in cell parameters are only
 used when they are defined by crystal symmetry.  An approximate (isotropic)
 treatment of cell esds is used for estimating esds involving l.s. planes.
;
loop_
    _geom_bond_atom_site_label_1
    _geom_bond_atom_site_label_2
    _geom_bond_site_symmetry_2
    _geom_bond_distance
    _geom_bond_publ_flag
    O1 C2 . 1.3627(18) ?
    O1 C9 . 1.3723(19) ?
    O1W H11 . 0.829(17) ?
    O1W H12 . 0.826(19) ?
    O2 C7 . 1.3564(19) ?
    O2 C13 . 1.427(2) ?
    O3 C6 . 1.369(2) ?
    O3 C12 . 1.422(2) ?
    O4 C5 . 1.3732(19) ?
    O4 C11 . 1.436(2) ?
    O5 C4 . 1.240(2) ?
    O6 C3' . 1.374(2) ?
    O6 C16 . 1.428(2) ?
    O7 C4' . 1.367(2) ?
    O7 C16 . 1.438(2) ?
    O8 C5' . 1.356(2) ?
    O8 C8' . 1.426(2) ?
    C2 C3 . 1.347(2) ?
    C2 C1' . 1.470(2) ?
    C3 C4 . 1.436(2) ?
    C3 H3A . 0.9500 ?
    C4 C10 . 1.465(2) ?
    C5 C6 . 1.377(2) ?
    C5 C10 . 1.417(2) ?
    C6 C7 . 1.412(2) ?
    C7 C8 . 1.381(2) ?
    C8 C9 . 1.393(2) ?
    C8 H8A . 0.9500 ?
    C9 C10 . 1.397(2) ?
    C11 H11A . 0.9800 ?
    C11 H11B . 0.9800 ?
    C11 H11C . 0.9800 ?
    C12 H12A . 0.9800 ?
    C12 H12B . 0.9800 ?
    C12 H12C . 0.9800 ?
    C13 H13A . 0.9800 ?
    C13 H13B . 0.9800 ?
    C13 H13C . 0.9800 ?
    C16 H16A . 0.9900 ?
    C16 H16B . 0.9900 ?
    C1' C6' . 1.398(2) ?
    C1' C2' . 1.411(2) ?
    C2' C3' . 1.365(2) ?
    C2' H2'A . 0.9500 ?
    C3' C4' . 1.376(2) ?
    C4' C5' . 1.383(2) ?
    C5' C6' . 1.400(2) ?
    C6' H6'A . 0.9500 ?
    C8' H8'A . 0.9800 ?
    C8' H8'B . 0.9800 ?
    C8' H8'C . 0.9800 ?
loop_
    _geom_angle_atom_site_label_1
    _geom_angle_atom_site_label_2
    _geom_angle_atom_site_label_3
    _geom_angle_site_symmetry_1
    _geom_angle_site_symmetry_3
    _geom_angle
    _geom_angle_publ_flag
    C2 O1 C9 . . 119.79(12) ?
    H11 O1W H12 . . 103(3) ?
    C7 O2 C13 . . 117.60(13) ?
    C6 O3 C12 . . 116.78(13) ?
    C5 O4 C11 . . 112.69(13) ?
    C3' O6 C16 . . 106.39(13) ?
    C4' O7 C16 . . 105.55(13) ?
    C5' O8 C8' . . 117.93(13) ?
    C3 C2 O1 . . 121.29(14) ?
    C3 C2 C1' . . 125.84(14) ?
    O1 C2 C1' . . 112.86(13) ?
    C2 C3 C4 . . 123.01(15) ?
    C2 C3 H3A . . 118.5 ?
    C4 C3 H3A . . 118.5 ?
    O5 C4 C3 . . 121.05(15) ?
    O5 C4 C10 . . 124.15(15) ?
    C3 C4 C10 . . 114.80(14) ?
    O4 C5 C6 . . 118.34(14) ?
    O4 C5 C10 . . 120.27(14) ?
    C6 C5 C10 . . 121.39(14) ?
    O3 C6 C5 . . 122.89(14) ?
    O3 C6 C7 . . 117.07(14) ?
    C5 C6 C7 . . 119.88(15) ?
    O2 C7 C8 . . 124.83(15) ?
    O2 C7 C6 . . 114.65(14) ?
    C8 C7 C6 . . 120.50(15) ?
    C7 C8 C9 . . 118.29(15) ?
    C7 C8 H8A . . 120.9 ?
    C9 C8 H8A . . 120.9 ?
    O1 C9 C8 . . 114.47(14) ?
    O1 C9 C10 . . 122.08(14) ?
    C8 C9 C10 . . 123.45(14) ?
    C9 C10 C5 . . 116.48(14) ?
    C9 C10 C4 . . 118.96(14) ?
    C5 C10 C4 . . 124.54(14) ?
    O4 C11 H11A . . 109.5 ?
    O4 C11 H11B . . 109.5 ?
    H11A C11 H11B . . 109.5 ?
    O4 C11 H11C . . 109.5 ?
    H11A C11 H11C . . 109.5 ?
    H11B C11 H11C . . 109.5 ?
    O3 C12 H12A . . 109.5 ?
    O3 C12 H12B . . 109.5 ?
    H12A C12 H12B . . 109.5 ?
    O3 C12 H12C . . 109.5 ?
    H12A C12 H12C . . 109.5 ?
    H12B C12 H12C . . 109.5 ?
    O2 C13 H13A . . 109.5 ?
    O2 C13 H13B . . 109.5 ?
    H13A C13 H13B . . 109.5 ?
    O2 C13 H13C . . 109.5 ?
    H13A C13 H13C . . 109.5 ?
    H13B C13 H13C . . 109.5 ?
    O6 C16 O7 . . 107.82(13) ?
    O6 C16 H16A . . 110.1 ?
    O7 C16 H16A . . 110.1 ?
    O6 C16 H16B . . 110.1 ?
    O7 C16 H16B . . 110.1 ?
    H16A C16 H16B . . 108.5 ?
    C6' C1' C2' . . 120.90(15) ?
    C6' C1' C2 . . 119.88(14) ?
    C2' C1' C2 . . 119.20(14) ?
    C3' C2' C1' . . 116.46(15) ?
    C3' C2' H2'A . . 121.8 ?
    C1' C2' H2'A . . 121.8 ?
    C2' C3' O6 . . 127.60(15) ?
    C2' C3' C4' . . 123.06(15) ?
    O6 C3' C4' . . 109.34(14) ?
    O7 C4' C3' . . 110.80(14) ?
    O7 C4' C5' . . 127.57(15) ?
    C3' C4' C5' . . 121.61(15) ?
    O8 C5' C4' . . 117.04(15) ?
    O8 C5' C6' . . 126.13(15) ?
    C4' C5' C6' . . 116.82(15) ?
    C1' C6' C5' . . 121.13(15) ?
    C1' C6' H6'A . . 119.4 ?
    C5' C6' H6'A . . 119.4 ?
    O8 C8' H8'A . . 109.5 ?
    O8 C8' H8'B . . 109.5 ?
    H8'A C8' H8'B . . 109.5 ?
    O8 C8' H8'C . . 109.5 ?
    H8'A C8' H8'C . . 109.5 ?
    H8'B C8' H8'C . . 109.5 ?
loop_
    _geom_torsion_atom_site_label_1
    _geom_torsion_atom_site_label_2
    _geom_torsion_atom_site_label_3
    _geom_torsion_atom_site_label_4
    _geom_torsion_site_symmetry_1
    _geom_torsion_site_symmetry_2
    _geom_torsion_site_symmetry_3
    _geom_torsion_site_symmetry_4
    _geom_torsion
    _geom_torsion_publ_flag
    C9 O1 C2 C3 . . . . -2.1(2) ?
    C9 O1 C2 C1' . . . . 178.78(12) ?
    O1 C2 C3 C4 . . . . 0.1(2) ?
    C1' C2 C3 C4 . . . . 179.04(14) ?
    C2 C3 C4 O5 . . . . -178.26(15) ?
    C2 C3 C4 C10 . . . . 1.8(2) ?
    C11 O4 C5 C6 . . . . 93.10(18) ?
    C11 O4 C5 C10 . . . . -86.81(18) ?
    C12 O3 C6 C5 . . . . 57.9(2) ?
    C12 O3 C6 C7 . . . . -126.79(17) ?
    O4 C5 C6 O3 . . . . -4.0(2) ?
    C10 C5 C6 O3 . . . . 175.91(14) ?
    O4 C5 C6 C7 . . . . -179.23(14) ?
    C10 C5 C6 C7 . . . . 0.7(2) ?
    C13 O2 C7 C8 . . . . 4.0(2) ?
    C13 O2 C7 C6 . . . . -174.70(15) ?
    O3 C6 C7 O2 . . . . 3.6(2) ?
    C5 C6 C7 O2 . . . . 179.09(14) ?
    O3 C6 C7 C8 . . . . -175.18(14) ?
    C5 C6 C7 C8 . . . . 0.3(2) ?
    O2 C7 C8 C9 . . . . -179.16(14) ?
    C6 C7 C8 C9 . . . . -0.5(2) ?
    C2 O1 C9 C8 . . . . -177.44(13) ?
    C2 O1 C9 C10 . . . . 2.1(2) ?
    C7 C8 C9 O1 . . . . 179.29(13) ?
    C7 C8 C9 C10 . . . . -0.3(2) ?
    O1 C9 C10 C5 . . . . -178.32(13) ?
    C8 C9 C10 C5 . . . . 1.2(2) ?
    O1 C9 C10 C4 . . . . -0.1(2) ?
    C8 C9 C10 C4 . . . . 179.43(14) ?
    O4 C5 C10 C9 . . . . 178.51(13) ?
    C6 C5 C10 C9 . . . . -1.4(2) ?
    O4 C5 C10 C4 . . . . 0.4(2) ?
    C6 C5 C10 C4 . . . . -179.51(14) ?
    O5 C4 C10 C9 . . . . 178.31(15) ?
    C3 C4 C10 C9 . . . . -1.8(2) ?
    O5 C4 C10 C5 . . . . -3.6(3) ?
    C3 C4 C10 C5 . . . . 176.28(14) ?
    C3' O6 C16 O7 . . . . -3.22(18) ?
    C4' O7 C16 O6 . . . . 2.76(18) ?
    C3 C2 C1' C6' . . . . -178.88(15) ?
    O1 C2 C1' C6' . . . . 0.2(2) ?
    C3 C2 C1' C2' . . . . -0.4(2) ?
    O1 C2 C1' C2' . . . . 178.63(13) ?
    C6' C1' C2' C3' . . . . 1.0(2) ?
    C2 C1' C2' C3' . . . . -177.43(14) ?
    C1' C2' C3' O6 . . . . -178.60(16) ?
    C1' C2' C3' C4' . . . . 0.0(2) ?
    C16 O6 C3' C2' . . . . -178.74(17) ?
    C16 O6 C3' C4' . . . . 2.46(18) ?
    C16 O7 C4' C3' . . . . -1.28(19) ?
    C16 O7 C4' C5' . . . . 179.85(16) ?
    C2' C3' C4' O7 . . . . -179.62(15) ?
    O6 C3' C4' O7 . . . . -0.7(2) ?
    C2' C3' C4' C5' . . . . -0.7(3) ?
    O6 C3' C4' C5' . . . . 178.20(15) ?
    C8' O8 C5' C4' . . . . 176.80(14) ?
    C8' O8 C5' C6' . . . . -3.2(2) ?
    O7 C4' C5' O8 . . . . -1.0(3) ?
    C3' C4' C5' O8 . . . . -179.78(15) ?
    O7 C4' C5' C6' . . . . 178.95(15) ?
    C3' C4' C5' C6' . . . . 0.2(2) ?
    C2' C1' C6' C5' . . . . -1.5(2) ?
    C2 C1' C6' C5' . . . . 176.92(14) ?
    O8 C5' C6' C1' . . . . -179.14(15) ?
    C4' C5' C6' C1' . . . . 0.9(2) ?
loop_
    _geom_hbond_atom_site_label_D
    _geom_hbond_atom_site_label_H
    _geom_hbond_atom_site_label_A
    _geom_hbond_site_symmetry_A
    _geom_hbond_distance_DH
    _geom_hbond_distance_HA
    _geom_hbond_distance_DA
    _geom_hbond_angle_DHA
    O1W H11 O5 . 0.829(17) 2.03(2) 2.823(2) 160(3)
    O1W H12 O4 . 0.826(19) 2.33(3) 2.987(2) 137(3)
    C3 H3A O5 2_655 0.95 2.41 3.255(2) 147
    C8 H8A O1W 1_565 0.95 2.42 3.372(2) 175
_iucr_refine_instructions_details
;
TITL P in P-1
CELL 0.71073   9.3014   9.3146  11.0093 105.413  91.798 100.985
ZERR    2.00   0.0017   0.0017   0.0020   0.003   0.003   0.003
LATT  1
SFAC C H O
UNIT 40 40 18
TEMP -100
L.S. 8
BOND $H
FMAP 2
PLAN 10
ACTA
OMIT -3 50.5
HTAB
CONF
DFIX 0.82 0.02 H11 O1w H12 O1W
DFIX 1.35 0.03 H11 H12
DFIX -2.5 0.01 H12 H12_$1
EQIV_$1 -x+1, -y, -z+1
EQIV_$2 x, y+1, z
HTAB O1W    O5
HTAB O1W    O4
HTAB C8     O1W_$2
WGHT    0.064100    0.312500
FVAR       1.00500
O1    3    0.537791    0.488543    0.205126    11.00000    0.02783    0.02021 =
         0.02415    0.00566    0.01087    0.00486
O1W   3    0.488854   -0.091626    0.363316    11.00000    0.06769    0.04148 =
         0.05257    0.02458   -0.00194    0.00609
H11   2    0.487403   -0.070713    0.294737    11.00000    0.09255
H12   2    0.421593   -0.054534    0.397778    11.00000    0.22770
O2    3    0.227547    0.590844    0.538709    11.00000    0.03643    0.02414 =
         0.03313    0.00592    0.01758    0.00783
O3    3    0.140230    0.302452    0.518900    11.00000    0.03192    0.03665 =
         0.04372    0.02176    0.02092    0.01311
O4    3    0.253870    0.083193    0.349237    11.00000    0.03251    0.02184 =
         0.03347    0.01134    0.00924    0.00427
O5    3    0.440951    0.031012    0.160677    11.00000    0.04486    0.01931 =
         0.03308    0.00871    0.01450    0.00818
O6    3    0.930161    0.403733   -0.223756    11.00000    0.04855    0.03207 =
         0.04129    0.01343    0.02957    0.01310
O7    3    0.978877    0.666963   -0.174641    11.00000    0.04197    0.03199 =
         0.04041    0.01617    0.02327    0.00878
O8    3    0.850886    0.858195    0.017865    11.00000    0.04393    0.02235 =
         0.04125    0.00974    0.01728    0.00488
C2    1    0.593402    0.390667    0.112521    11.00000    0.02171    0.02420 =
         0.01946    0.00408    0.00312    0.00698
C3    1    0.560480    0.239411    0.097290    11.00000    0.02609    0.02339 =
         0.02353    0.00566    0.00645    0.00750
AFIX  43
H3A   2    0.601795    0.175344    0.031581    11.00000   -1.20000
AFIX   0
C4    1    0.465785    0.170521    0.175822    11.00000    0.02540    0.02255 =
         0.02358    0.00669    0.00182    0.00548
C5    1    0.300908    0.234007    0.354957    11.00000    0.02273    0.02228 =
         0.02656    0.00977    0.00244    0.00387
C6    1    0.245903    0.340688    0.442657    11.00000    0.02173    0.02792 =
         0.02648    0.01140    0.00740    0.00585
C7    1    0.290457    0.496625    0.450157    11.00000    0.02275    0.02636 =
         0.02340    0.00473    0.00384    0.00707
C8    1    0.388423    0.543197    0.369678    11.00000    0.02373    0.02031 =
         0.02380    0.00535    0.00358    0.00343
AFIX  43
H8A   2    0.418150    0.647908    0.373842    11.00000   -1.20000
AFIX   0
C9    1    0.442524    0.432638    0.282227    11.00000    0.02065    0.02367 =
         0.02063    0.00813    0.00408    0.00308
C10   1    0.403363    0.277207    0.271998    11.00000    0.02134    0.02278 =
         0.02138    0.00689    0.00267    0.00562
C11   1    0.130102    0.009750    0.258123    11.00000    0.03305    0.02974 =
         0.05798    0.01036    0.00172   -0.00480
AFIX  33
H11A  2    0.100799   -0.097126    0.257869    11.00000   -1.50000
H11B  2    0.157113    0.015298    0.173915    11.00000   -1.50000
H11C  2    0.047928    0.060959    0.280406    11.00000   -1.50000
AFIX   0
C12   1    0.173321    0.212368    0.597799    11.00000    0.04519    0.04609 =
         0.03046    0.01861    0.01470    0.01207
AFIX  33
H12A  2    0.090121    0.192141    0.647560    11.00000   -1.50000
H12B  2    0.261068    0.267104    0.654927    11.00000   -1.50000
H12C  2    0.191576    0.115782    0.545282    11.00000   -1.50000
AFIX   0
C13   1    0.257785    0.748580    0.544024    11.00000    0.04611    0.02546 =
         0.04000    0.00574    0.01784    0.00964
AFIX  33
H13A  2    0.206275    0.803756    0.611619    11.00000   -1.50000
H13B  2    0.223995    0.760984    0.462923    11.00000   -1.50000
H13C  2    0.363846    0.789307    0.561179    11.00000   -1.50000
AFIX   0
C16   1    1.015072    0.531760   -0.254927    11.00000    0.02842    0.03475 =
         0.02933    0.01248    0.01197    0.00972
AFIX  23
H16A  2    0.992013    0.525278   -0.344869    11.00000   -1.20000
H16B  2    1.121275    0.533979   -0.241270    11.00000   -1.20000
AFIX   0
C1'   1    0.690918    0.468714    0.036996    11.00000    0.02058    0.02513 =
         0.02130    0.00721    0.00267    0.00449
C2'   1    0.759221    0.381951   -0.060754    11.00000    0.03095    0.02392 =
         0.02845    0.00864    0.00920    0.00795
AFIX  43
H2'A  2    0.740828    0.274003   -0.081359    11.00000   -1.20000
AFIX   0
C3'   1    0.853142    0.461372   -0.124149    11.00000    0.02732    0.02993 =
         0.02392    0.00829    0.00830    0.01076
C4'   1    0.881988    0.617647   -0.096349    11.00000    0.02396    0.03143 =
         0.02505    0.01336    0.00522    0.00578
C5'   1    0.815431    0.705197   -0.001824    11.00000    0.02665    0.02305 =
         0.02527    0.00847    0.00240    0.00473
C6'   1    0.717629    0.627304    0.064521    11.00000    0.02322    0.02579 =
         0.02127    0.00627    0.00422    0.00756
AFIX  43
H6'A  2    0.668566    0.683202    0.129372    11.00000   -1.20000
AFIX   0
C8'   1    0.777773    0.950027    0.110350    11.00000    0.03856    0.02408 =
         0.03394    0.00556    0.00436    0.00715
AFIX  33
H8'A  2    0.813243    1.057486    0.114759    11.00000   -1.50000
H8'B  2    0.798228    0.933910    0.193052    11.00000   -1.50000
H8'C  2    0.671597    0.921801    0.086804    11.00000   -1.50000
HKLF 4
REM  P in P-1
REM R1 =  0.0399 for   2608 Fo > 4sig(Fo)  and  0.0490 for all   3181 data
REM    270 parameters refined using      4 restraints
END
WGHT      0.0623      0.3361
REM Highest difference peak  0.487,  deepest hole -0.318,  1-sigma level  0.052
Q1    1   0.1405  0.2538  0.6848  11.00000  0.05    0.49
Q2    1   0.2778  0.2004  0.5999  11.00000  0.05    0.42
Q3    1   0.1032  0.0953  0.5486  11.00000  0.05    0.37
Q4    1   0.2320  0.2866  0.3647  11.00000  0.05    0.19
Q5    1   0.4504  0.3469  0.2978  11.00000  0.05    0.17
Q6    1   0.1361  0.7756  0.5800  11.00000  0.05    0.17
Q7    1   0.8108  0.6625 -0.0843  11.00000  0.05    0.17
Q8    1   0.9062  0.5449 -0.0813  11.00000  0.05    0.16
Q9    1   0.6217  0.3146  0.1437  11.00000  0.05    0.16
Q10   1   0.0824  0.0635  0.2000  11.00000  0.05    0.16
;
data_global
_journal_date_recd_electronic     2012-02-21
_journal_date_accepted     2012-04-05
_journal_name_full     'Acta Crystallographica, Section E'
_journal_year     2012
_journal_volume     68
_journal_issue      5
_journal_page_first     o1390
_journal_page_last     o1390
_journal_paper_category     QO
_journal_paper_doi     10.1107/S1600536812015139
_journal_coeditor_code     BG2446
_publ_contact_author_name     'Wen-Jian Lan'
_publ_contact_author_address
;
School of Pharmaceutical Sciences
Sun Yat-sen University
Guangzhou 510006
People's Republic of China
;
_publ_contact_author_email     'lanwj@mail.sysu.edu.cn'
_publ_contact_author_fax     '8620-39943000'
_publ_contact_author_phone     '8620-39943042'
_publ_section_title
;
5,6,7,5'-Tetramethoxy-3',4'-methylenedioxyflavone monohydrate
;
loop_
    _publ_author_name
    _publ_author_footnote
    _publ_author_address
    'Li, Hou-Jin' .
;
School of Chemistry and Chemical Engineering
Sun Yat-sen University
Guangzhou 510275
People's Republic of China
;
    'Zhou, Da-Lang' .
;
School of Chemistry and Chemical Engineering
Sun Yat-sen University
Guangzhou 510275
People's Republic of China
;
    'Xu, Ting-Juan' .
;
School of Chemistry and Chemical Engineering
Sun Yat-sen University
Guangzhou 510275
People's Republic of China
;
    'Lam, Chi-Keung' .
;
School of Chemistry and Chemical Engineering
Sun Yat-sen University
Guangzhou 510275
People's Republic of China
;
    'Lan, Wen-Jian' .
;
School of Pharmaceutical Sciences
Sun Yat-sen University
Guangzhou 510006
People's Republic of China
;
