# Supplementary material for: 5,6,7,5′-Tetra­meth­oxy-3′,4′-methyl­ene­dioxy­flavone monohydrate
Source: Acta Crystallogr Sect E Struct Rep Online. 2012 Apr 13;68(Pt 5):o1390. doi: 10.1107/S1600536812015139 (PMC3344517; doi:10.1107/S1600536812015139)
Supplement: Supplementary file 2 [file e-68-o1390-Isup2.hkl]

# 
# h,k,l, Fc-squared, Fo-squared, sigma(Fo-squared) and status flag 
# 
data_I
_shelx_title ' P in P-1' 
_shelx_refln_list_code          4 
_shelx_F_calc_maximum      221.99 
_exptl_crystal_F_000       424.00 
_reflns_d_resolution_high  0.8331 
 
loop_ 
 _symmetry_equiv_pos_as_xyz 
 'x, y, z' 
 '-x, -y, -z' 
 
_cell_length_a     9.3014 
_cell_length_b     9.3146 
_cell_length_c    11.0093 
_cell_angle_alpha 105.413 
_cell_angle_beta   91.798 
_cell_angle_gamma 100.985 
 
_shelx_F_squared_multiplier     1.000 
 
loop_ 
 _refln_index_h 
 _refln_index_k 
 _refln_index_l 
 _refln_F_squared_calc 
 _refln_F_squared_meas 
 _refln_F_squared_sigma 
 _refln_observed_status 
   1   0   0      357.06      359.57      5.55 o 
   2   0   0      551.61      536.61      6.74 o 
   3   0   0     2528.73     2613.30     31.65 o 
   4   0   0      835.13      773.65      9.75 o 
   5   0   0        7.28        2.51      0.39 o 
   6   0   0      136.72      137.69      3.13 o 
   7   0   0      769.71      794.71     13.08 o 
   8   0   0       32.91       35.28      1.66 o 
   9   0   0        4.49        4.75      1.08 o 
  10   0   0       15.42       16.04      1.59 o 
 -11   1   0       23.85       22.51      3.31 o 
 -10   1   0       37.75       39.51      2.08 o 
  -9   1   0       18.74       15.14      1.36 o 
  -8   1   0      125.12      126.07      3.24 o 
  -7   1   0        0.00       -0.19      0.66 o 
  -6   1   0       49.97       54.74      1.27 o 
  -5   1   0      461.35      496.80      6.57 o 
  -4   1   0       89.12       89.18      1.53 o 
  -3   1   0     1570.87     1539.72     18.75 o 
  -2   1   0     1090.66     1153.86     17.28 o 
  -1   1   0      981.69      968.10     17.23 o 
   0   1   0     4765.26     4383.71    133.29 o 
   1   1   0     3857.68     3873.75     57.77 o 
   2   1   0      896.35      861.84     13.11 o 
   3   1   0     1411.22     1422.00     21.46 o 
   4   1   0       11.54        7.48      0.67 o 
   5   1   0      128.27      114.93      2.67 o 
   6   1   0      316.27      345.05      6.36 o 
   7   1   0      261.20      258.45      5.26 o 
   8   1   0       60.44       66.14      2.37 o 
   9   1   0        4.49        5.77      1.22 o 
  10   1   0       10.57       12.18      1.60 o 
 -11   2   0       20.09       25.26      3.14 o 
 -10   2   0        0.88       -1.12      1.00 o 
  -9   2   0       47.52       48.37      1.98 o 
  -8   2   0        4.70        3.73      0.93 o 
  -7   2   0       24.88       27.04      1.16 o 
  -6   2   0       32.50       23.61      0.85 o 
  -5   2   0        3.57        2.47      0.49 o 
  -4   2   0        0.05        0.02      0.30 o 
  -3   2   0       65.85       57.37      1.17 o 
  -2   2   0      839.68      797.73      9.91 o 
  -1   2   0      528.69      497.53      7.57 o 
   0   2   0     1373.46     1350.94     16.45 o 
   1   2   0     2727.97     2600.27     70.66 o 
   2   2   0      279.96      274.81      3.68 o 
   3   2   0       10.07       12.98      0.72 o 
   4   2   0      371.89      344.52      6.04 o 
   5   2   0      270.42      285.79      5.35 o 
   6   2   0      115.17      114.76      2.91 o 
   7   2   0       13.59       12.00      1.25 o 
   8   2   0       24.81       22.70      1.85 o 
   9   2   0       24.53       26.30      1.73 o 
  10   2   0        0.00        0.56      1.30 o 
 -11   3   0      118.41      134.30      5.67 o 
 -10   3   0        0.38       -1.34      1.48 o 
  -9   3   0      110.92      112.46      4.51 o 
  -8   3   0       14.98       11.06      0.81 o 
  -7   3   0       47.25       59.68      1.45 o 
  -6   3   0     1171.78     1189.74     18.40 o 
  -5   3   0      776.34      919.97     11.67 o 
  -4   3   0        9.69        5.46      0.43 o 
  -3   3   0      267.58      280.45      3.81 o 
  -2   3   0      546.51      514.86      8.03 o 
  -1   3   0      217.47      229.76      3.10 o 
   0   3   0       78.13      101.47      1.57 o 
   1   3   0     1376.96     1490.15     51.00 o 
   2   3   0       35.04       33.74      1.21 o 
   3   3   0      213.97      198.63      2.96 o 
   4   3   0        8.93        7.84      3.19 o 
   5   3   0        0.11       -0.39      0.57 o 
   6   3   0        2.03        1.35      0.78 o 
   7   3   0        2.53        1.41      0.93 o 
   8   3   0      132.69      136.49      3.76 o 
   9   3   0        7.37        6.78      3.63 o 
 -10   4   0      100.93      118.38      4.97 o 
  -9   4   0       35.27       29.49      2.43 o 
  -8   4   0       30.23       36.18      1.57 o 
  -7   4   0       28.13       28.79      1.59 o 
  -6   4   0      580.28      660.61      8.73 o 
  -5   4   0      143.64      134.06      2.25 o 
  -4   4   0      110.89      110.91      2.08 o 
  -3   4   0        2.43        3.27      0.57 o 
  -2   4   0      162.26      181.81      3.37 o 
  -1   4   0      798.49      874.88     10.93 o 
   0   4   0       70.01       96.20      2.53 o 
   1   4   0     4403.81     4836.69    120.72 o 
   2   4   0        3.98        4.86      0.76 o 
   3   4   0       26.13       24.00      0.77 o 
   4   4   0       16.17       18.86      1.17 o 
   5   4   0       60.97       53.27      2.11 o 
   6   4   0        8.57        6.03      1.06 o 
   7   4   0      342.61      341.33      6.93 o 
   8   4   0      198.99      221.98      5.33 o 
   9   4   0        4.15        1.90      1.47 o 
 -10   5   0        0.10        0.04      1.51 o 
  -9   5   0       32.25       30.02      2.40 o 
  -8   5   0      123.50      130.26      3.26 o 
  -7   5   0       98.85       88.91      2.51 o 
  -6   5   0      166.03      169.43      3.67 o 
  -5   5   0       38.68       35.17      1.37 o 
  -4   5   0      239.14      194.56      5.46 o 
  -3   5   0       29.26       24.81      1.07 o 
  -2   5   0      232.67      270.07      3.79 o 
  -1   5   0       80.45      110.19      1.85 o 
   0   5   0       27.04       25.27      0.83 o 
   1   5   0      235.22      248.90      4.45 o 
   3   5   0        8.08        6.15      1.18 o 
   4   5   0        9.86        6.62      1.50 o 
   5   5   0        0.98       -0.53      0.82 o 
   6   5   0      237.30      255.51      5.57 o 
   7   5   0        0.00        0.36      1.05 o 
   8   5   0        0.53       -1.22      1.27 o 
 -10   6   0        3.14        3.28      1.94 o 
  -9   6   0        8.89        6.21      1.23 o 
  -8   6   0        0.55        0.33      0.87 o 
  -7   6   0      245.24      235.89      8.09 o 
  -6   6   0      104.85      105.60      2.78 o 
  -5   6   0        0.00        0.20      0.68 o 
  -4   6   0        1.60        3.70      0.79 o 
  -3   6   0        9.82        9.83      0.93 o 
  -2   6   0       39.56       41.00      1.48 o 
  -1   6   0      170.04      162.42      2.61 o 
   0   6   0       32.25       42.17      1.44 o 
   1   6   0       16.88       11.89      0.69 o 
   2   6   0      271.37      262.83      3.98 o 
   3   6   0        1.42        3.58      0.93 o 
   4   6   0      135.74      137.98      3.54 o 
   5   6   0       19.28       22.05      1.54 o 
   6   6   0      371.25      372.46     15.18 o 
   7   6   0        9.14        7.71      1.54 o 
  -9   7   0       11.45       12.60      3.28 o 
  -8   7   0       82.45       79.89      2.67 o 
  -7   7   0        1.13        0.53      0.95 o 
  -6   7   0       46.96       51.38      2.01 o 
  -5   7   0      855.36      898.26     14.49 o 
  -4   7   0     1406.26     1473.11     22.66 o 
  -3   7   0       63.95       75.26      2.22 o 
  -2   7   0      106.69      110.46      2.76 o 
  -1   7   0      262.53      273.74      5.27 o 
   0   7   0       25.02       35.04      1.43 o 
   1   7   0        1.58        0.33      0.53 o 
   2   7   0        4.86        2.87      0.86 o 
   4   7   0       38.31       38.74      1.91 o 
   5   7   0       37.26       34.12      1.94 o 
   6   7   0        1.79        0.43      1.30 o 
  -9   8   0        0.18       -0.63      1.24 o 
  -8   8   0        1.53        0.36      1.15 o 
  -7   8   0      275.03      295.43      6.14 o 
  -6   8   0      340.89      345.52      6.75 o 
  -5   8   0      396.85      423.61      7.81 o 
  -4   8   0      220.70      232.50      4.91 o 
  -3   8   0      522.32      534.93      9.85 o 
  -2   8   0       74.86       69.65      2.20 o 
  -1   8   0        5.88        6.85      1.06 o 
   0   8   0       53.16       40.31      1.66 o 
   1   8   0       21.98       17.27      1.16 o 
   2   8   0        0.15        0.88      1.34 o 
   3   8   0      175.13      176.33      6.52 o 
   4   8   0      114.20      109.69      3.41 o 
   5   8   0        3.64        2.88      1.57 o 
  -7   9   0        0.81        1.37      1.22 o 
  -6   9   0       88.82       95.86      3.04 o 
  -5   9   0        2.41        2.01      1.07 o 
  -4   9   0        2.98        3.13      1.08 o 
  -3   9   0       28.76       28.47      1.56 o 
  -2   9   0       37.38       32.67      1.66 o 
  -1   9   0        2.30        2.96      1.01 o 
   0   9   0       51.76       42.66      1.85 o 
   1   9   0       43.80       39.07      2.54 o 
   2   9   0        0.02       -0.46      1.48 o 
   3   9   0       11.25        7.12      2.33 o 
   4   9   0       21.62       24.49      3.35 o 
  -6  10   0        3.33        1.99      1.32 o 
  -5  10   0       17.16       17.12      1.59 o 
  -4  10   0       12.49       12.34      1.50 o 
  -3  10   0        0.27       -0.03      1.05 o 
  -2  10   0        0.44       -0.16      1.03 o 
  -1  10   0       31.61       30.17      2.33 o 
   0  10   0        1.62        1.59      1.69 o 
   1  10   0        1.39        2.71      1.87 o 
  -2 -10   1       28.84       31.14      2.75 o 
  -1 -10   1       11.12       14.02      2.25 o 
   0 -10   1       20.01       20.04      1.49 o 
   1 -10   1        1.20        1.05      1.03 o 
   2 -10   1       33.85       28.74      1.66 o 
   3 -10   1       49.97       50.96      2.13 o 
   4 -10   1       32.19       29.97      1.77 o 
   5 -10   1        6.88       11.02      1.56 o 
   6 -10   1       11.98       12.62      1.59 o 
  -4  -9   1        0.90        3.77      2.11 o 
  -2  -9   1       47.72       50.49      3.07 o 
  -1  -9   1       15.10       10.32      1.83 o 
   0  -9   1       16.39       14.81      1.28 o 
   1  -9   1        0.78        2.70      0.96 o 
   2  -9   1      338.28      324.94      6.36 o 
   3  -9   1       98.80       93.21      2.81 o 
   4  -9   1        2.19        1.44      1.01 o 
   5  -9   1       74.91       75.02      2.92 o 
   6  -9   1       19.46       18.89      1.55 o 
   7  -9   1        6.06        7.45      1.38 o 
   8  -9   1        4.53        3.95      1.40 o 
  -5  -8   1       44.96       53.59      2.56 o 
  -4  -8   1       17.93       16.12      2.27 o 
  -2  -8   1       91.34       77.33      3.49 o 
  -1  -8   1      821.08      748.01     12.27 o 
   0  -8   1       65.90       58.07      1.96 o 
   1  -8   1        0.54       -0.64      0.71 o 
   2  -8   1        5.81        5.76      1.81 o 
   3  -8   1      489.25      477.78      8.48 o 
   4  -8   1     1084.74     1133.73     18.03 o 
   5  -8   1      269.22      283.97      5.74 o 
   6  -8   1      175.33      178.25      4.19 o 
   7  -8   1      233.73      242.91      5.33 o 
   8  -8   1        2.70        2.82      1.24 o 
   9  -8   1        5.98        2.89      1.35 o 
  -7  -7   1        5.92        6.75      1.52 o 
  -6  -7   1        0.11        0.57      1.31 o 
  -5  -7   1       67.36       73.85      2.70 o 
  -4  -7   1       39.19       34.61      1.80 o 
  -3  -7   1        6.97        0.07      1.06 o 
  -2  -7   1      328.07      336.54      5.00 o 
  -1  -7   1      110.75      114.89      2.47 o 
   0  -7   1      179.72      199.01      4.05 o 
   1  -7   1       11.77       10.22      1.57 o 
   2  -7   1       67.48       59.83      1.91 o 
   3  -7   1      131.06      117.91      2.90 o 
   4  -7   1      327.86      333.29      6.21 o 
   5  -7   1        0.63        0.95      0.85 o 
   6  -7   1      512.97      527.10      9.26 o 
   7  -7   1        5.29        5.51      1.08 o 
   8  -7   1       27.79       28.13      3.03 o 
   9  -7   1       21.44       23.76      2.38 o 
  -7  -6   1        0.07        0.76      1.25 o 
  -6  -6   1      188.80      207.00      4.96 o 
  -5  -6   1       72.74       78.98      2.64 o 
  -4  -6   1       88.41      103.99      2.92 o 
  -3  -6   1       88.90      101.40      3.66 o 
  -2  -6   1        1.73        2.94      0.52 o 
  -1  -6   1      176.37      156.31      2.61 o 
   0  -6   1      262.76      280.36      4.08 o 
   1  -6   1       10.61        3.47      0.67 o 
   2  -6   1       15.62       19.33      2.62 o 
   3  -6   1       86.22       98.71      2.43 o 
   4  -6   1      143.03      133.15      3.02 o 
   5  -6   1        3.50        1.80      0.72 o 
   6  -6   1      115.70      111.33      2.89 o 
   7  -6   1        2.51        2.78      0.90 o 
   8  -6   1        0.23        0.82      1.41 o 
   9  -6   1        0.38        0.69      1.08 o 
  10  -6   1        0.70        2.57      1.97 o 
  -8  -5   1        0.17        1.07      1.24 o 
  -7  -5   1      889.84      928.16     28.75 o 
  -6  -5   1     1280.33     1336.42     50.47 o 
  -5  -5   1      271.84      282.53      5.74 o 
  -4  -5   1       70.60       75.09      2.29 o 
  -3  -5   1      641.94      691.10      9.10 o 
  -2  -5   1      379.21      427.62      7.02 o 
  -1  -5   1      372.94      387.69      6.05 o 
   0  -5   1      640.30      673.82      8.65 o 
   1  -5   1      733.42      762.08      9.67 o 
   2  -5   1       62.70       72.29      1.85 o 
   3  -5   1      672.37      711.32     11.23 o 
   4  -5   1       18.53       19.99      1.03 o 
   5  -5   1       48.64       47.15      1.58 o 
   6  -5   1      115.00      111.94      2.78 o 
   7  -5   1        9.47       10.90      1.18 o 
   8  -5   1       19.26       19.40      1.30 o 
   9  -5   1        0.48        0.16      0.91 o 
  10  -5   1        4.48        3.59      1.80 o 
  -9  -4   1        2.93        2.59      1.42 o 
  -8  -4   1       48.70       50.46      2.32 o 
  -7  -4   1      621.19      646.10     11.43 o 
  -6  -4   1       38.33       35.83      2.03 o 
  -5  -4   1       19.29       17.37      1.15 o 
  -4  -4   1        0.08       -0.61      0.56 o 
  -3  -4   1       42.81       34.01      0.92 o 
  -2  -4   1       16.18       10.22      1.03 o 
  -1  -4   1       78.84       70.02      1.32 o 
   0  -4   1      186.93      211.74      3.00 o 
   1  -4   1        4.17        0.96      0.32 o 
   2  -4   1      118.69      136.04      2.70 o 
   3  -4   1       84.04       80.35      1.92 o 
   4  -4   1        9.01        8.55      0.62 o 
   5  -4   1     1262.11     1258.80     15.73 o 
   6  -4   1       38.56       42.72      1.14 o 
   8  -4   1      150.34      145.59      3.44 o 
   9  -4   1        0.11        2.29      1.41 o 
  10  -4   1       55.68       59.19      3.49 o 
  -9  -3   1       70.77       73.72      2.76 o 
  -8  -3   1        0.06       -1.19      0.96 o 
  -7  -3   1       28.95       28.44      1.56 o 
  -6  -3   1        5.10        2.62      0.82 o 
  -5  -3   1      644.32      656.89     10.93 o 
  -4  -3   1      411.73      404.27      5.47 o 
  -3  -3   1      373.17      358.66      4.86 o 
  -2  -3   1        3.29        5.50      0.87 o 
  -1  -3   1        0.68        0.56      0.21 o 
   0  -3   1        0.31        0.12      0.18 o 
   1  -3   1       11.80        7.21      0.38 o 
   2  -3   1      199.29      190.54      3.35 o 
   3  -3   1       67.79       68.40      1.20 o 
   4  -3   1      134.11      114.68      1.88 o 
   5  -3   1        0.73       -0.07      0.35 o 
   6  -3   1      154.64      152.37      2.59 o 
   7  -3   1       11.64       18.53      0.86 o 
   8  -3   1       22.83       22.77      1.28 o 
   9  -3   1        0.07       -0.05      0.91 o 
  10  -3   1        4.98        4.19      1.87 o 
  11  -3   1      140.92      154.00      6.06 o 
 -10  -2   1       74.91       82.24      3.47 o 
  -9  -2   1       40.47       39.66      3.47 o 
  -8  -2   1        0.13        0.60      1.02 o 
  -7  -2   1       35.96       37.10      1.97 o 
  -6  -2   1       37.36       39.54      1.59 o 
  -5  -2   1      358.61      411.94      7.21 o 
  -4  -2   1       46.46       40.44      0.87 o 
  -3  -2   1       31.13       25.69      0.64 o 
  -2  -2   1      658.11      641.51      8.06 o 
  -1  -2   1      463.10      455.54      9.72 o 
   0  -2   1       98.75      102.74      1.49 o 
   1  -2   1       14.36       13.60      0.54 o 
   2  -2   1     3328.73     3258.60     41.20 o 
   3  -2   1        0.88        1.24      0.25 o 
   4  -2   1      269.73      278.22      5.15 o 
   5  -2   1      290.83      292.33      4.15 o 
   6  -2   1       52.77       38.19      1.10 o 
   7  -2   1       91.86       92.88      1.90 o 
   8  -2   1       13.92       17.49      1.25 o 
   9  -2   1        0.23       -0.79      0.89 o 
  10  -2   1       16.37       18.93      2.24 o 
  11  -2   1        0.53       -0.95      1.94 o 
 -10  -1   1        5.00        6.02      1.41 o 
  -9  -1   1      140.27      144.52      3.85 o 
  -8  -1   1        0.66       -0.67      0.77 o 
  -7  -1   1      113.62      108.90      2.91 o 
  -6  -1   1      991.43     1062.02     16.83 o 
  -5  -1   1     1144.82     1253.76     15.62 o 
  -4  -1   1       36.68       23.63      1.00 o 
  -3  -1   1      246.61      250.48      4.85 o 
  -2  -1   1      470.50      476.48      6.05 o 
  -1  -1   1      550.85      520.15      6.48 o 
   0  -1   1     1140.13     1023.70     77.21 o 
   1  -1   1      639.08      669.81      8.30 o 
   2  -1   1     1033.70     1095.61     13.51 o 
   3  -1   1        0.16        0.00      0.22 o 
   4  -1   1      361.62      389.19      5.17 o 
   5  -1   1      151.42      161.04      2.53 o 
   6  -1   1       91.09       89.45      1.73 o 
   7  -1   1       57.99       54.87      1.89 o 
   8  -1   1        0.09       -0.93      0.78 o 
   9  -1   1        7.63        8.32      1.25 o 
  10  -1   1       17.37       16.95      1.64 o 
 -10   0   1        2.63        1.27      1.21 o 
  -9   0   1       68.46       72.94      2.55 o 
  -8   0   1       48.65       51.56      1.98 o 
  -7   0   1        2.88        1.51      0.95 o 
  -6   0   1        0.28        0.08      0.39 o 
  -5   0   1      313.13      364.29      4.99 o 
  -4   0   1      131.63      123.76      1.97 o 
  -3   0   1      784.13      744.59      9.29 o 
  -2   0   1      959.70      942.04     11.56 o 
  -1   0   1     1692.07     1735.55     26.09 o 
   1   0   1     1005.00     1038.06     16.44 o 
   2   0   1      820.49      854.60     10.57 o 
   3   0   1     1549.57     1616.50     19.75 o 
   4   0   1      619.03      629.16      8.04 o 
   5   0   1       74.53       76.72      1.86 o 
   6   0   1      226.60      212.78      4.30 o 
   7   0   1      207.44      195.97      4.22 o 
   8   0   1      218.48      224.64      4.91 o 
   9   0   1        3.59        2.78      1.50 o 
  10   0   1        0.05       -1.69      1.12 o 
 -11   1   1       69.97       71.47      2.82 o 
 -10   1   1       46.78       47.78      2.17 o 
  -9   1   1       16.55       16.25      1.26 o 
  -8   1   1       51.09       59.14      2.08 o 
  -7   1   1       19.46       17.57      1.11 o 
  -6   1   1      103.40       77.80      1.59 o 
  -5   1   1      294.84      308.79      4.35 o 
  -4   1   1      675.61      734.80      9.29 o 
  -3   1   1      695.45      796.06     12.17 o 
  -2   1   1     1198.90     1163.35     14.22 o 
  -1   1   1      438.71      424.66      5.34 o 
   0   1   1     1766.15     1770.30     47.51 o 
   1   1   1      376.43      371.15      4.72 o 
   2   1   1      214.69      220.93      3.74 o 
   3   1   1      177.00      194.59      3.55 o 
   4   1   1        1.70        1.47      0.51 o 
   5   1   1       25.80       21.84      2.04 o 
   6   1   1      129.22      131.20      3.14 o 
   7   1   1      400.01      404.92      7.50 o 
   8   1   1       25.92       26.71      1.52 o 
   9   1   1       57.83       52.28      2.22 o 
  10   1   1        0.13       -0.46      1.23 o 
 -11   2   1      450.31      472.77     12.89 o 
 -10   2   1       10.68       12.34      1.49 o 
  -9   2   1      148.62      155.45      4.10 o 
  -8   2   1       61.55       64.17      2.73 o 
  -7   2   1       10.65       17.79      0.91 o 
  -6   2   1       17.78       11.56      0.65 o 
  -5   2   1       55.16       60.07      1.62 o 
  -4   2   1      638.83      690.28      8.78 o 
  -3   2   1      198.81      203.49      2.86 o 
  -2   2   1      309.39      287.62      3.80 o 
  -1   2   1      910.63      872.26     10.74 o 
   0   2   1      828.49      795.54      9.81 o 
   1   2   1      139.03      159.82      2.45 o 
   2   2   1      206.66      241.10      3.32 o 
   3   2   1      970.16     1026.90     15.87 o 
   4   2   1      171.45      175.77      3.57 o 
   5   2   1      138.11      145.05      3.42 o 
   6   2   1      416.10      413.69      7.53 o 
   7   2   1      110.20      111.04      3.09 o 
   8   2   1        0.00       -1.20      0.93 o 
   9   2   1        0.31        0.09      1.92 o 
  10   2   1        0.38        0.82      1.32 o 
 -11   3   1       36.48       33.47      2.99 o 
 -10   3   1      473.73      480.94     12.65 o 
  -9   3   1       35.76       36.32      2.57 o 
  -8   3   1       73.43       65.80      1.67 o 
  -7   3   1       18.78       17.70      0.84 o 
  -6   3   1      167.84      173.04      2.85 o 
  -5   3   1       41.60       43.43      1.08 o 
  -4   3   1       38.89       33.26      0.89 o 
  -3   3   1     2969.31     3163.80     38.21 o 
  -2   3   1      333.94      287.33      3.86 o 
  -1   3   1      140.83      120.43      1.86 o 
   0   3   1      264.05      301.45      4.02 o 
   2   3   1      162.60      169.66      3.24 o 
   3   3   1       79.34       69.73      1.33 o 
   4   3   1      229.85      218.97      4.35 o 
   5   3   1        2.79        2.19      0.77 o 
   6   3   1        5.19        4.36      0.97 o 
   7   3   1      125.20      126.53      3.44 o 
   8   3   1        9.76        7.27      1.39 o 
   9   3   1      141.78      144.36      4.15 o 
 -10   4   1        6.17        3.35      1.59 o 
  -9   4   1        2.10        1.55      1.44 o 
  -8   4   1        4.14        2.20      2.22 o 
  -7   4   1       29.38       31.13      2.13 o 
  -6   4   1       49.98       50.11      1.29 o 
  -5   4   1      295.49      297.34      4.60 o 
  -4   4   1      335.43      353.23      4.87 o 
  -3   4   1      223.93      274.66      3.84 o 
  -2   4   1        0.13        0.52      0.32 o 
  -1   4   1     1431.76     1459.55     19.04 o 
   0   4   1      410.92      480.12      6.28 o 
   1   4   1      912.20      918.75     18.04 o 
   2   4   1      972.81     1131.28     15.94 o 
   3   4   1      383.88      376.43      5.24 o 
   4   4   1      273.16      283.08      5.49 o 
   5   4   1      163.68      147.85      3.57 o 
   6   4   1       43.56       42.08      1.88 o 
   7   4   1      163.19      168.14      4.26 o 
   8   4   1      293.95      309.44     11.45 o 
   9   4   1      561.57      597.44     11.37 o 
 -10   5   1        0.00        0.00      1.66 o 
  -9   5   1        2.09        1.51      0.98 o 
  -8   5   1        3.31        1.64      0.87 o 
  -7   5   1       23.42       26.34      1.38 o 
  -6   5   1        0.09       -0.02      0.67 o 
  -5   5   1       52.71       57.43      1.83 o 
  -4   5   1       89.80      105.70      2.73 o 
  -3   5   1       19.80       21.46      1.18 o 
  -2   5   1       39.85       46.66      1.08 o 
  -1   5   1        0.83        1.26      0.38 o 
   0   5   1        5.52        3.10      0.75 o 
   1   5   1       46.57       66.58      1.41 o 
   2   5   1       10.40       12.48      0.65 o 
   3   5   1       30.61       31.92      1.46 o 
   4   5   1        3.38        1.37      0.80 o 
   5   5   1      192.00      216.10      4.83 o 
   6   5   1       51.28       52.17      2.19 o 
   7   5   1        0.12        0.35      1.67 o 
   8   5   1      448.70      489.21      9.65 o 
 -10   6   1       69.78       82.41      4.12 o 
  -9   6   1       32.50       31.77      1.74 o 
  -8   6   1        0.12       -0.22      0.91 o 
  -7   6   1       29.57       28.60      1.51 o 
  -6   6   1       35.57       37.48      2.48 o 
  -5   6   1        0.17        0.43      0.66 o 
  -4   6   1      523.04      533.29      9.69 o 
  -3   6   1        2.30        0.94      0.65 o 
  -2   6   1        1.57        0.85      0.57 o 
  -1   6   1       10.37       11.29      0.66 o 
   0   6   1      183.08      181.42      2.91 o 
   1   6   1       11.76        8.77      0.66 o 
   3   6   1        5.26        3.10      0.92 o 
   4   6   1      137.66      149.71      3.78 o 
   5   6   1       17.58       18.47      1.81 o 
   6   6   1       82.03       82.49      6.22 o 
   7   6   1        8.99        9.37      1.68 o 
  -9   7   1      257.43      265.50      5.80 o 
  -8   7   1        7.39        6.34      1.28 o 
  -7   7   1       71.30       72.33      2.43 o 
  -6   7   1       31.65       28.59      2.47 o 
  -5   7   1      134.44      138.43      3.40 o 
  -4   7   1      927.76      923.76     14.82 o 
  -3   7   1      440.41      462.94      8.09 o 
  -2   7   1     1294.78     1336.34     20.60 o 
  -1   7   1       10.62        9.13      1.32 o 
   0   7   1       18.51       16.19      1.06 o 
   1   7   1        1.99        0.63      0.77 o 
   2   7   1       48.95       50.70      1.84 o 
   3   7   1      442.73      420.86      8.28 o 
   4   7   1       37.79       35.75      1.92 o 
   5   7   1       16.70       16.02      3.05 o 
   6   7   1        5.25        4.35      1.53 o 
  -8   8   1        2.57        0.53      1.15 o 
  -7   8   1        5.44        3.45      1.16 o 
  -6   8   1       23.68       27.64      2.48 o 
  -5   8   1       84.58       84.76      2.64 o 
  -4   8   1       35.40       36.58      1.88 o 
  -3   8   1      110.75      107.31      3.15 o 
  -2   8   1      150.82      141.34      5.36 o 
  -1   8   1      722.36      665.73     15.06 o 
   0   8   1       44.04       36.95      1.59 o 
   1   8   1       10.36        7.29      1.59 o 
   2   8   1      156.87      146.21      5.25 o 
   3   8   1      232.58      228.23      7.79 o 
   4   8   1        6.44        4.61      1.34 o 
   5   8   1        7.76        8.53      1.74 o 
  -7   9   1       11.04       10.19      1.53 o 
  -6   9   1        4.95        6.20      1.38 o 
  -5   9   1        0.56        1.72      0.93 o 
  -4   9   1       16.23       16.81      1.41 o 
  -3   9   1       56.84       56.98      2.14 o 
  -2   9   1       14.22       12.33      1.32 o 
  -1   9   1       67.38       64.16      2.24 o 
   0   9   1      225.73      226.82      4.92 o 
   1   9   1        1.97        5.21      1.76 o 
   2   9   1       34.25       36.32      2.75 o 
   3   9   1        3.64        1.76      2.18 o 
  -5  10   1       26.77       27.93      1.79 o 
  -4  10   1       16.30       20.05      1.82 o 
  -3  10   1        0.03       -0.16      1.07 o 
  -2  10   1       49.03       53.41      3.19 o 
  -1  10   1        0.78       -0.31      1.09 o 
   0  10   1       23.68       26.11      2.40 o 
   1  10   1       18.26       18.46      2.64 o 
   1 -11   2        2.84        2.93      1.25 o 
   2 -11   2        0.11       -0.45      1.18 o 
   3 -11   2       27.03       27.47      1.79 o 
  -2 -10   2        2.32        3.66      1.87 o 
  -1 -10   2       40.41       35.09      2.61 o 
   0 -10   2        0.09       -0.53      0.98 o 
   1 -10   2        1.15        0.36      0.97 o 
   2 -10   2       43.63       37.72      1.87 o 
   3 -10   2        0.05        0.37      1.03 o 
   4 -10   2       30.74       27.41      2.29 o 
   5 -10   2       47.15       50.84      2.29 o 
   6 -10   2        0.00        0.41      1.24 o 
  -4  -9   2        0.87        0.00      1.76 o 
  -2  -9   2      161.11      146.32      5.28 o 
  -1  -9   2      124.25       92.01      2.71 o 
   0  -9   2        4.24        2.22      0.90 o 
   1  -9   2      149.81      159.02      3.82 o 
   2  -9   2       50.67       36.76      1.73 o 
   3  -9   2        0.08        0.06      0.90 o 
   4  -9   2       13.10       12.60      1.38 o 
   5  -9   2      120.54      126.16      3.48 o 
   6  -9   2      171.11      187.37      4.56 o 
   7  -9   2       61.45       63.30      2.50 o 
   8  -9   2      129.35      141.25      3.96 o 
  -6  -8   2        1.04       -1.84      1.39 o 
  -5  -8   2        6.30        6.60      2.94 o 
  -4  -8   2        2.94        2.92      1.13 o 
  -3  -8   2        0.00       -0.92      1.09 o 
  -2  -8   2      149.61      131.45      4.72 o 
  -1  -8   2       15.01       13.19      1.11 o 
   0  -8   2       11.55        6.77      0.98 o 
   1  -8   2       23.88       25.65      1.39 o 
   2  -8   2       15.59       16.32      1.23 o 
   3  -8   2      170.11      155.60      3.62 o 
   4  -8   2      224.86      230.98      6.22 o 
   5  -8   2      264.97      260.73      5.37 o 
   6  -8   2      341.45      365.58      7.07 o 
   7  -8   2      636.91      672.39     12.42 o 
   8  -8   2       82.80       86.19      2.86 o 
   9  -8   2       47.77       43.90      2.18 o 
  -7  -7   2        8.44        9.41      1.71 o 
  -6  -7   2        7.26        8.09      1.46 o 
  -5  -7   2       70.31       72.11      2.64 o 
  -4  -7   2      269.30      282.55      5.89 o 
  -3  -7   2        3.57        1.22      2.01 o 
  -2  -7   2       88.30       87.98      1.94 o 
  -1  -7   2       63.03       47.36      1.32 o 
   0  -7   2      142.99      153.20      3.35 o 
   1  -7   2        1.59        0.98      0.68 o 
   2  -7   2       15.33       13.92      1.01 o 
   3  -7   2        4.46        5.55      0.92 o 
   4  -7   2        0.58       -0.28      0.71 o 
   5  -7   2       47.95       47.79      1.83 o 
   6  -7   2      406.87      421.12      7.84 o 
   7  -7   2       61.28       64.29      2.30 o 
   8  -7   2        9.74       10.58      2.36 o 
   9  -7   2        7.94        5.96      2.41 o 
  -8  -6   2       15.61       13.20      2.84 o 
  -7  -6   2      205.07      221.89      8.31 o 
  -6  -6   2       11.21       10.74      2.80 o 
  -5  -6   2        0.10        0.34      0.93 o 
  -4  -6   2     1084.17     1092.31     17.62 o 
  -3  -6   2       13.58        8.89      1.97 o 
  -2  -6   2      106.69      103.62      2.00 o 
  -1  -6   2      203.19      194.72      3.06 o 
   0  -6   2        0.36        3.02      0.63 o 
   1  -6   2       58.19       58.85      1.78 o 
   2  -6   2        2.07        2.38      0.78 o 
   3  -6   2      365.85      377.80      6.60 o 
   4  -6   2       21.48       20.62      1.15 o 
   5  -6   2       16.36       18.58      1.14 o 
   6  -6   2        7.77        4.81      0.96 o 
   7  -6   2       10.46        9.86      1.62 o 
   8  -6   2      100.43      100.95      2.92 o 
   9  -6   2      149.00      160.01      3.99 o 
  10  -6   2       20.10       21.70      2.47 o 
  -8  -5   2        0.01        0.04      1.21 o 
  -7  -5   2      108.80      109.96      3.36 o 
  -6  -5   2      388.49      387.81      7.47 o 
  -5  -5   2      375.49      370.61      7.02 o 
  -4  -5   2        1.11        0.72      0.74 o 
  -3  -5   2       22.93       29.46      1.63 o 
  -2  -5   2       66.99       66.73      1.74 o 
  -1  -5   2      100.73      141.25      2.31 o 
   0  -5   2      104.42      101.82      2.41 o 
   1  -5   2     5907.53     6470.91     77.67 o 
   2  -5   2       75.60       85.16      2.08 o 
   3  -5   2      164.90      186.28      4.10 o 
   4  -5   2      630.88      592.88      9.65 o 
   5  -5   2        5.07        2.74      0.73 o 
   6  -5   2       20.41       18.36      1.14 o 
   7  -5   2        0.02       -0.88      0.70 o 
   8  -5   2       69.27       58.22      8.95 o 
   9  -5   2        1.36        4.44      1.69 o 
  10  -5   2        1.02        3.21      1.76 o 
  -9  -4   2        0.15       -0.62      1.26 o 
  -8  -4   2        0.52        0.19      1.04 o 
  -7  -4   2       31.20       29.79      1.88 o 
  -6  -4   2      259.02      277.82      5.65 o 
  -5  -4   2       93.73       92.14      4.28 o 
  -4  -4   2       50.96       44.01      1.13 o 
  -3  -4   2      335.96      321.68      4.54 o 
  -2  -4   2      517.69      538.25      8.71 o 
  -1  -4   2        2.35        3.09      0.38 o 
   0  -4   2      409.27      457.19      5.95 o 
   1  -4   2      835.86     1002.74     15.14 o 
   2  -4   2      421.18      430.06      7.50 o 
   3  -4   2        1.29        0.18      0.23 o 
   4  -4   2        0.58        0.65      0.49 o 
   5  -4   2      148.01      141.76      2.68 o 
   6  -4   2       23.92       23.56      1.06 o 
   7  -4   2       33.68       30.70      1.39 o 
   8  -4   2      592.24      587.43     10.00 o 
   9  -4   2       19.73       20.68      2.18 o 
  10  -4   2       22.19       23.04      2.47 o 
  -9  -3   2        0.11       -1.27      1.15 o 
  -8  -3   2        0.02       -0.04      0.98 o 
  -7  -3   2        4.80        3.85      1.03 o 
  -6  -3   2        1.36        1.37      0.81 o 
  -5  -3   2        1.91        0.29      0.70 o 
  -4  -3   2       57.18       65.75      1.33 o 
  -3  -3   2       39.04       51.81      1.10 o 
  -2  -3   2      549.53      508.72      8.71 o 
   0  -3   2        0.60        0.89      0.21 o 
   1  -3   2     2166.58     2166.48     26.30 o 
   2  -3   2     1736.70     1760.74     21.49 o 
   3  -3   2       27.53       25.73      0.67 o 
   4  -3   2      225.23      222.24      3.24 o 
   6  -3   2       81.50       64.65      1.47 o 
   7  -3   2      105.30      110.76      2.17 o 
   8  -3   2       72.22       73.70      2.27 o 
   9  -3   2        0.13        0.41      0.95 o 
  10  -3   2        0.19       -0.28      1.44 o 
 -10  -2   2       11.19       13.58      1.76 o 
  -9  -2   2       57.42       60.43      2.47 o 
  -8  -2   2       52.58       45.92      2.80 o 
  -7  -2   2      123.20      117.34      3.11 o 
  -6  -2   2      130.66      123.26      3.01 o 
  -5  -2   2      140.57      150.57      2.51 o 
  -4  -2   2      888.13      911.36     11.50 o 
  -3  -2   2     1114.72     1128.47     13.97 o 
  -2  -2   2       49.10       49.95      0.97 o 
  -1  -2   2     3270.93     3104.36     66.76 o 
   0  -2   2     1921.95     1890.60     28.48 o 
   1  -2   2      387.62      374.42      4.80 o 
   2  -2   2      358.67      347.89      6.11 o 
   4  -2   2       75.87       80.72      1.49 o 
   5  -2   2      160.29      188.84      2.92 o 
   6  -2   2      158.12      148.03      2.52 o 
   7  -2   2      130.87      116.47      2.89 o 
   8  -2   2       81.61       73.36      2.34 o 
   9  -2   2        4.42        3.37      1.06 o 
  10  -2   2       22.88       21.56      1.81 o 
 -10  -1   2        8.06        6.79      1.92 o 
  -9  -1   2       37.34       35.84      1.84 o 
  -8  -1   2       52.71       49.36      1.99 o 
  -7  -1   2       11.36       13.14      1.81 o 
  -6  -1   2      207.73      213.77      4.36 o 
  -5  -1   2     2186.19     2297.00     28.06 o 
  -4  -1   2      784.69      942.77     11.81 o 
  -3  -1   2       20.87       21.52      0.62 o 
  -2  -1   2      198.87      204.24      2.80 o 
  -1  -1   2      386.02      356.43     10.67 o 
   0  -1   2       69.54       70.76      1.06 o 
   1  -1   2      275.47      268.91      6.81 o 
   2  -1   2    49277.92    34600.32    615.36 o 
   3  -1   2     1429.59     1534.07     41.84 o 
   4  -1   2      102.87      104.03      1.76 o 
   5  -1   2       55.92       63.77      1.34 o 
   6  -1   2      347.54      371.79      5.21 o 
   7  -1   2        0.95        0.31      0.76 o 
   8  -1   2       63.50       61.05      2.19 o 
   9  -1   2      152.78      148.01      3.87 o 
  10  -1   2        0.59        0.35      1.17 o 
 -10   0   2        5.28        6.53      2.01 o 
  -9   0   2       11.26       14.98      1.67 o 
  -8   0   2        0.84        0.59      0.86 o 
  -7   0   2       88.32       80.20      2.34 o 
  -6   0   2       74.05       59.15      1.37 o 
  -5   0   2      204.26      282.07      4.03 o 
  -4   0   2       47.39       40.24      0.95 o 
  -3   0   2       16.23       12.13      0.46 o 
  -2   0   2     2085.44     1955.83     42.35 o 
  -1   0   2       97.21       77.22      1.17 o 
   0   0   2      232.81      248.02      4.06 o 
   1   0   2     1726.11     1864.28     22.61 o 
   2   0   2    27341.72    23889.18    461.43 o 
   3   0   2      779.05      799.11     10.00 o 
   4   0   2        0.78        1.63      0.32 o 
   5   0   2       91.72       93.43      1.67 o 
   6   0   2        2.09       -0.21      0.67 o 
   7   0   2       17.15       17.09      1.26 o 
   8   0   2       55.63       50.02      2.00 o 
   9   0   2      161.13      149.54      3.92 o 
  10   0   2        3.68        3.91      1.39 o 
 -11   1   2       28.89       28.67      1.96 o 
 -10   1   2      193.79      196.53      4.76 o 
  -9   1   2       93.31       87.03      2.74 o 
  -8   1   2       38.09       37.74      1.66 o 
  -7   1   2       34.25       24.05      0.95 o 
  -6   1   2      400.55      421.54      5.83 o 
  -5   1   2      358.97      336.36      4.69 o 
  -4   1   2        3.84        9.62      0.95 o 
  -3   1   2     3210.13     3216.21     38.70 o 
  -1   1   2      159.14      171.44      2.89 o 
   0   1   2      711.58      728.45      9.01 o 
   1   1   2      554.44      556.08      8.69 o 
   2   1   2       10.05       19.13      0.54 o 
   3   1   2       43.66       38.63      1.48 o 
   4   1   2      189.90      172.29      5.44 o 
   5   1   2      397.75      388.96      6.87 o 
   6   1   2       48.59       47.50      3.40 o 
   7   1   2      177.22      172.18      4.01 o 
   8   1   2       54.02       54.14      2.19 o 
   9   1   2       26.81       27.66      1.76 o 
  10   1   2       18.17       20.57      3.47 o 
 -11   2   2      209.94      225.37      7.65 o 
 -10   2   2      790.47      829.77     14.76 o 
  -9   2   2       67.06       65.79      2.29 o 
  -8   2   2        7.79        8.79      1.11 o 
  -7   2   2        0.03        0.79      0.62 o 
  -6   2   2       18.23       15.02      0.72 o 
  -5   2   2        0.04       -0.06      0.36 o 
  -4   2   2      833.15      945.81     11.86 o 
  -3   2   2     3442.26     3689.37     44.41 o 
  -2   2   2      810.02      775.20     11.69 o 
  -1   2   2      131.43      121.45      1.83 o 
   0   2   2     2564.12     2285.63     46.43 o 
   1   2   2      444.00      474.00      7.88 o 
   2   2   2      153.68      150.94      3.52 o 
   3   2   2     1693.46     1690.37     20.78 o 
   4   2   2        2.65        4.83      0.71 o 
   5   2   2      128.16      123.45      2.98 o 
   6   2   2       17.02       13.27      1.16 o 
   7   2   2        3.38        2.48      0.89 o 
   8   2   2        0.69       -0.03      0.94 o 
   9   2   2        0.05       -0.09      1.29 o 
 -11   3   2      154.96      159.63      6.13 o 
 -10   3   2      308.96      311.94      9.09 o 
  -9   3   2       52.81       52.32      2.96 o 
  -8   3   2      120.63      113.38      2.33 o 
  -7   3   2       18.56       20.82      2.74 o 
  -6   3   2      215.75      224.44      3.49 o 
  -5   3   2      376.40      385.50      5.33 o 
  -4   3   2     2700.76     3083.11     37.35 o 
  -3   3   2       59.22       61.00      1.22 o 
  -2   3   2     1297.83     1311.09     16.14 o 
  -1   3   2      247.48      224.80      3.16 o 
   0   3   2      107.09       94.12      1.92 o 
   1   3   2      309.91      303.29      4.14 o 
   2   3   2      151.67      182.75      2.78 o 
   3   3   2     1445.69     1680.38     23.12 o 
   4   3   2       62.25       74.73      2.70 o 
   5   3   2        9.81       12.33      1.12 o 
   6   3   2        4.27        2.33      0.92 o 
   7   3   2       25.32       22.30      1.53 o 
   8   3   2        5.08        4.36      1.25 o 
   9   3   2       52.03       51.60      2.45 o 
 -10   4   2        3.45        2.11      1.62 o 
  -8   4   2       19.74       19.71      2.29 o 
  -7   4   2      217.65      206.77      4.26 o 
  -6   4   2      186.85      177.58      2.99 o 
  -5   4   2      118.09      121.86      3.78 o 
  -4   4   2      300.71      300.02      4.29 o 
  -3   4   2        0.62       -0.07      0.35 o 
  -2   4   2      430.40      460.82      6.10 o 
  -1   4   2       43.46       32.36      0.87 o 
   0   4   2      208.61      224.52      3.90 o 
   2   4   2      258.89      309.07     10.60 o 
   3   4   2      677.52      720.39      9.44 o 
   4   4   2      241.69      296.51      5.75 o 
   5   4   2        1.92        4.04      0.97 o 
   6   4   2       15.76       15.15      1.53 o 
   7   4   2       33.17       34.65      1.86 o 
   8   4   2       20.62       22.81      1.80 o 
 -10   5   2        2.09        5.81      1.90 o 
  -9   5   2      146.97      154.94      7.93 o 
  -8   5   2        0.68        1.15      0.91 o 
  -7   5   2        1.67        1.15      0.78 o 
  -6   5   2       16.15       13.65      1.03 o 
  -5   5   2      474.20      501.43      8.84 o 
  -4   5   2      455.03      505.45      8.44 o 
  -3   5   2       72.36       66.86      1.41 o 
  -1   5   2        0.04        0.05      0.41 o 
   0   5   2        2.48        3.12      0.50 o 
   1   5   2       58.60       51.62      1.24 o 
   2   5   2       40.44       41.70      1.15 o 
   3   5   2       48.20       58.75      2.08 o 
   4   5   2      214.83      230.81      4.94 o 
   5   5   2        0.07       -0.24      0.93 o 
   6   5   2       49.81       48.75      2.14 o 
   7   5   2       35.32       45.68      2.24 o 
   8   5   2      199.04      210.52      5.41 o 
 -10   6   2       23.05       21.98      1.76 o 
  -9   6   2      299.28      286.76      5.99 o 
  -8   6   2        0.70        0.15      0.97 o 
  -7   6   2       38.51       39.73      1.74 o 
  -6   6   2       27.30       23.36      1.32 o 
  -5   6   2        0.00        0.01      0.73 o 
  -4   6   2       70.04       63.05      1.96 o 
  -3   6   2      428.40      402.39      7.03 o 
  -2   6   2     1346.75     1344.52     20.53 o 
  -1   6   2        8.46        7.62      1.06 o 
   0   6   2        2.70        2.49      0.74 o 
   1   6   2       22.38       24.82      0.95 o 
   2   6   2        1.09        1.24      0.78 o 
   3   6   2       38.63       44.77      1.84 o 
   4   6   2        0.00        0.13      0.95 o 
   5   6   2      136.07      152.30      4.04 o 
   6   6   2        0.07        0.09      1.74 o 
   7   6   2       14.84       16.59      1.93 o 
  -9   7   2       84.64       82.70      2.85 o 
  -8   7   2        8.06        6.47      1.28 o 
  -7   7   2       82.19       81.44      2.61 o 
  -6   7   2       91.72       90.85      2.84 o 
  -5   7   2      346.89      342.36      6.52 o 
  -4   7   2      246.97      257.68      5.17 o 
  -3   7   2     1326.18     1368.64     21.18 o 
  -2   7   2       12.10       10.92      1.13 o 
  -1   7   2      650.45      651.18     10.76 o 
   0   7   2       72.23       68.37      2.09 o 
   1   7   2       37.31       36.90      1.22 o 
   2   7   2       27.89       28.63      1.43 o 
   3   7   2        1.54        1.23      1.07 o 
   4   7   2        0.77        0.50      1.12 o 
   5   7   2       38.28       41.07      2.15 o 
   6   7   2       50.28       50.92      2.49 o 
  -8   8   2        7.94        7.31      2.10 o 
  -7   8   2       43.57       50.19      2.18 o 
  -6   8   2       18.56       18.00      1.54 o 
  -5   8   2       33.83       34.71      1.72 o 
  -4   8   2      290.55      305.40      6.06 o 
  -3   8   2        0.02        0.26      0.82 o 
  -2   8   2      148.63      147.26      4.62 o 
  -1   8   2        1.32        2.19      0.91 o 
   0   8   2       30.54       30.15      1.54 o 
   1   8   2        0.46       -0.28      1.30 o 
   2   8   2       84.33       68.88      3.31 o 
   3   8   2       69.90       72.75      4.16 o 
   4   8   2        0.21       -0.44      1.37 o 
  -7   9   2        3.02        3.81      1.38 o 
  -6   9   2       73.00       81.70      2.86 o 
  -5   9   2       10.03        8.98      1.57 o 
  -4   9   2       21.40       19.34      1.46 o 
  -3   9   2       23.92       24.85      1.57 o 
  -2   9   2        7.03        6.65      1.18 o 
  -1   9   2        2.76        3.46      1.08 o 
   0   9   2       32.91       26.11      2.18 o 
   1   9   2        1.26       -1.87      1.37 o 
  -4  10   2        4.13        6.94      1.43 o 
  -3  10   2       14.33       21.50      1.64 o 
  -2  10   2        3.26        4.04      1.31 o 
  -1  10   2        1.75        3.03      1.22 o 
   1 -11   3      100.61      107.71      3.30 o 
   2 -11   3        0.96       -0.90      1.12 o 
   3 -11   3        7.76        6.18      1.39 o 
   4 -11   3        3.55        3.36      1.36 o 
  -2 -10   3       12.11       23.04      2.78 o 
  -1 -10   3       14.28       16.95      2.18 o 
   0 -10   3       13.72       15.75      1.57 o 
   1 -10   3        6.30        6.96      1.26 o 
   2 -10   3       14.44       17.72      1.55 o 
   3 -10   3        7.53       10.23      2.52 o 
   4 -10   3      303.90      314.48      6.53 o 
   5 -10   3        7.61        8.68      1.47 o 
   6 -10   3        0.06       -0.36      1.24 o 
  -4  -9   3        0.08       -0.07      1.94 o 
  -3  -9   3       54.34       56.72      3.14 o 
  -2  -9   3       32.47       29.00      2.40 o 
  -1  -9   3      125.24      131.30      3.36 o 
   0  -9   3       14.55       13.08      1.78 o 
   1  -9   3      521.39      462.37      8.31 o 
   2  -9   3      178.21      167.33      3.92 o 
   3  -9   3        0.11       -0.02      0.90 o 
   4  -9   3        0.14       -0.60      0.95 o 
   5  -9   3      371.60      386.91      7.45 o 
   6  -9   3      274.21      295.53      6.20 o 
   7  -9   3       95.18      110.03      3.39 o 
   8  -9   3       61.29       57.69      2.57 o 
  -6  -8   3        2.41        1.51      1.43 o 
  -5  -8   3       36.21       35.31      2.06 o 
  -4  -8   3       39.15       40.51      2.05 o 
  -3  -8   3       19.89       18.85      1.80 o 
  -2  -8   3       37.48       31.95      2.29 o 
  -1  -8   3      140.37      142.91      3.36 o 
   0  -8   3       23.61       29.12      1.45 o 
   1  -8   3      224.89      207.74      4.36 o 
   2  -8   3       81.29       89.77      2.55 o 
   3  -8   3        0.74       -0.51      0.77 o 
   4  -8   3        2.53        1.73      0.87 o 
   5  -8   3       24.21       26.07      1.48 o 
   6  -8   3      542.49      565.65      9.98 o 
   7  -8   3       32.63       33.11      1.80 o 
   8  -8   3      164.39      168.47      4.32 o 
   9  -8   3       43.39       41.98      2.23 o 
  -7  -7   3        2.67        1.16      1.33 o 
  -6  -7   3       84.23       91.66      3.14 o 
  -5  -7   3       39.61       38.80      1.97 o 
  -4  -7   3        9.88       10.75      3.14 o 
  -3  -7   3        3.40        1.64      0.85 o 
  -2  -7   3      122.42      114.84      2.24 o 
  -1  -7   3        1.96        2.89      0.59 o 
   0  -7   3      338.39      344.27      8.61 o 
   1  -7   3      217.85      225.69      4.46 o 
   2  -7   3       60.70       60.79      2.25 o 
   3  -7   3       28.92       28.06      1.35 o 
   4  -7   3        4.88        6.17      1.30 o 
   5  -7   3        7.14        6.15      1.02 o 
   6  -7   3        1.03        1.62      0.87 o 
   7  -7   3       20.28       20.48      1.43 o 
   8  -7   3       86.06       88.44      2.83 o 
   9  -7   3        0.63       -0.42      1.15 o 
  -8  -6   3        5.64        3.60      1.46 o 
  -7  -6   3        6.00        5.78      1.37 o 
  -6  -6   3        9.46       10.96      3.66 o 
  -5  -6   3      747.22      789.90     13.41 o 
  -4  -6   3     1751.28     1773.27     28.75 o 
  -3  -6   3        8.45       11.23      0.83 o 
  -2  -6   3        6.78        7.59      0.88 o 
  -1  -6   3      536.70      549.70      7.37 o 
   0  -6   3       19.67       16.72      0.75 o 
   1  -6   3        0.31        0.44      0.54 o 
   2  -6   3      100.75      108.05      2.56 o 
   3  -6   3       90.39      112.90      2.70 o 
   4  -6   3       24.49       22.43      1.96 o 
   5  -6   3       86.23       83.41      2.37 o 
   6  -6   3       46.69       48.20      1.96 o 
   7  -6   3        7.94        5.89      1.64 o 
   8  -6   3       46.83       51.03      2.00 o 
   9  -6   3        0.03       -0.25      1.08 o 
  10  -6   3        5.00        3.95      2.08 o 
  -8  -5   3       15.36       13.66      3.40 o 
  -7  -5   3       14.12       14.90      1.87 o 
  -6  -5   3       93.51       91.07      2.83 o 
  -5  -5   3     1204.69     1257.10     20.01 o 
  -3  -5   3      194.67      184.41      3.61 o 
  -1  -5   3      229.34      231.26      3.41 o 
   0  -5   3      448.04      471.04      6.25 o 
   1  -5   3     1078.28     1147.05     14.30 o 
   2  -5   3       73.72       88.26      1.57 o 
   3  -5   3      108.21      119.94      2.69 o 
   4  -5   3        3.73        2.94      0.70 o 
   5  -5   3       73.53       63.79      1.92 o 
   6  -5   3        4.22        2.67      0.80 o 
   7  -5   3      266.16      296.20      5.74 o 
   9  -5   3       26.97       23.36      2.25 o 
  10  -5   3       48.48       49.57      3.28 o 
  -9  -4   3        0.00        0.70      1.31 o 
  -8  -4   3       17.02       19.09      1.82 o 
  -7  -4   3      126.38      124.68      3.42 o 
  -6  -4   3        0.22       -0.15      0.78 o 
  -5  -4   3      279.43      270.53      5.73 o 
  -4  -4   3        0.29       -0.20      0.42 o 
  -3  -4   3     1188.47     1241.21     17.45 o 
  -2  -4   3       88.70       84.48      1.55 o 
  -1  -4   3      517.80      491.70     16.67 o 
   0  -4   3      345.29      334.25      6.64 o 
   1  -4   3       50.34       58.48      1.16 o 
   2  -4   3       76.86       85.09      1.49 o 
   3  -4   3        1.89        1.74      0.52 o 
   4  -4   3       33.81       36.25      0.94 o 
   5  -4   3       59.66       59.51      1.45 o 
   6  -4   3       84.49       90.32      2.04 o 
   7  -4   3      168.71      153.17      3.45 o 
   8  -4   3       54.74       51.19      2.96 o 
   9  -4   3        0.48       -0.78      1.48 o 
  10  -4   3        5.24        6.06      2.04 o 
  -9  -3   3      142.68      145.58      4.05 o 
  -8  -3   3      111.04      114.65      3.33 o 
  -7  -3   3       88.21       90.60      2.75 o 
  -6  -3   3       10.50       13.87      1.15 o 
  -5  -3   3       58.45       64.10      1.95 o 
  -4  -3   3       94.68       84.92      1.63 o 
  -3  -3   3      295.66      330.59      4.57 o 
  -1  -3   3      105.36       54.96      1.90 o 
   0  -3   3     1466.21     1463.54     22.24 o 
   1  -3   3       72.46       77.08      2.66 o 
   2  -3   3      101.48       91.74      2.51 o 
   3  -3   3       28.89       28.54      0.77 o 
   4  -3   3       15.48       20.26      0.73 o 
   5  -3   3       17.77       12.48      0.82 o 
   6  -3   3       99.08       86.95      1.79 o 
   7  -3   3      258.45      256.71      4.02 o 
   8  -3   3       15.20       14.11      1.34 o 
   9  -3   3        2.50        3.49      1.62 o 
  10  -3   3       19.60       20.86      2.40 o 
 -10  -2   3      135.38      144.74      4.16 o 
  -9  -2   3       18.53       19.19      1.50 o 
  -8  -2   3       85.93       84.34      2.70 o 
  -7  -2   3      337.03      317.46      6.22 o 
  -6  -2   3        0.68        2.06      0.78 o 
  -5  -2   3      243.45      283.98      4.14 o 
  -4  -2   3      372.49      370.34      5.57 o 
  -3  -2   3     2758.03     3103.84     37.53 o 
  -2  -2   3      530.47      572.84      8.98 o 
  -1  -2   3       11.26        8.85      0.44 o 
   0  -2   3      569.28      577.01      7.26 o 
   1  -2   3       70.89       63.72      1.11 o 
   3  -2   3        1.88        1.03      0.39 o 
   4  -2   3     1508.44     1548.67     19.07 o 
   5  -2   3      202.57      196.18      3.05 o 
   6  -2   3       24.45       25.55      0.93 o 
   7  -2   3        0.76        0.27      0.97 o 
   8  -2   3       91.05       92.18      2.71 o 
   9  -2   3        3.01        2.51      1.04 o 
  10  -2   3        5.06        4.48      1.64 o 
 -10  -1   3       17.11       19.58      1.73 o 
  -9  -1   3        0.22       -0.76      0.98 o 
  -8  -1   3       23.37       20.43      1.59 o 
  -7  -1   3        0.83        0.76      0.80 o 
  -6  -1   3       35.85       25.85      0.94 o 
  -5  -1   3       34.85       21.79      0.82 o 
  -4  -1   3      627.59      657.23     10.21 o 
  -3  -1   3      132.51      105.16      1.74 o 
  -2  -1   3      876.81      881.57     19.83 o 
  -1  -1   3      481.48      434.75      5.57 o 
   0  -1   3      699.86      732.34      9.13 o 
   1  -1   3     4839.74     4966.53     89.91 o 
   2  -1   3      338.18      316.10      5.23 o 
   3  -1   3      432.83      441.43      8.58 o 
   4  -1   3       12.40       12.56      1.11 o 
   5  -1   3      597.48      592.20      7.80 o 
   6  -1   3      108.32      113.40      2.75 o 
   7  -1   3       39.65       41.19      1.67 o 
   8  -1   3      160.53      159.49      5.83 o 
   9  -1   3        9.23        9.27      1.37 o 
  10  -1   3       22.33       22.77      1.86 o 
 -10   0   3       44.00       43.22      2.10 o 
  -9   0   3        0.04       -0.82      0.97 o 
  -8   0   3       30.26       33.11      1.67 o 
  -7   0   3       15.96       16.99      1.16 o 
  -6   0   3        2.82        3.93      0.60 o 
  -5   0   3       45.12       33.93      0.97 o 
  -4   0   3        4.67        1.61      0.37 o 
  -3   0   3       48.16       64.57      1.23 o 
  -2   0   3     1036.32     1098.46     16.66 o 
  -1   0   3     1757.18     1889.85     34.32 o 
   0   0   3      340.89      340.25      4.44 o 
   1   0   3      307.11      292.84      8.40 o 
   3   0   3      626.28      677.01      8.62 o 
   4   0   3      249.86      244.38      4.47 o 
   5   0   3       23.68       20.18      0.75 o 
   6   0   3       67.97       59.53      2.18 o 
   7   0   3        0.17       -0.49      0.71 o 
   8   0   3        2.94        2.89      1.36 o 
   9   0   3      291.86      285.59      6.14 o 
  10   0   3       74.88       76.56      4.72 o 
 -10   1   3       76.98       80.38      2.80 o 
  -9   1   3      838.79      877.10     14.89 o 
  -8   1   3      240.49      250.79      5.99 o 
  -7   1   3        8.06       10.97      1.36 o 
  -6   1   3      507.97      546.77      7.39 o 
  -4   1   3      121.88      116.71      1.95 o 
  -3   1   3     1558.59     1577.61     19.33 o 
  -2   1   3      478.67      511.96      6.55 o 
  -1   1   3      892.06      893.31     11.07 o 
   0   1   3     1036.93     1050.18     12.94 o 
   1   1   3      163.93      151.49      2.92 o 
   2   1   3      280.45      271.72      7.84 o 
   3   1   3       19.06       10.18      0.51 o 
   4   1   3        0.85        0.42      0.33 o 
   5   1   3      120.43      111.16      2.74 o 
   6   1   3       50.35       47.02      1.81 o 
   7   1   3        4.47        3.90      1.02 o 
   8   1   3       14.57       14.25      1.53 o 
   9   1   3       65.91       55.49      2.40 o 
  10   1   3        4.00        5.64      2.64 o 
 -10   2   3        1.80        3.21      1.24 o 
  -9   2   3      213.46      216.66      7.54 o 
  -8   2   3      979.00     1007.25     13.63 o 
  -7   2   3      169.35      173.89      3.00 o 
  -6   2   3       86.38       91.87      1.99 o 
  -5   2   3      284.86      307.12      4.40 o 
  -4   2   3        0.37        0.21      0.32 o 
  -3   2   3       60.16       71.22      1.62 o 
  -2   2   3      128.69      116.00      2.20 o 
  -1   2   3     1425.61     1441.40     21.24 o 
   0   2   3       19.99       22.27      0.64 o 
   1   2   3        0.02        0.05      0.31 o 
   2   2   3        6.12       13.00      0.60 o 
   3   2   3       13.02        2.90      0.44 o 
   4   2   3        6.65        3.47      0.59 o 
   5   2   3        3.32        1.29      0.74 o 
   6   2   3        1.15        0.44      0.75 o 
   7   2   3       18.26       22.88      1.49 o 
   8   2   3       10.20       10.70      1.42 o 
   9   2   3       16.11       18.25      1.92 o 
 -10   3   3        3.80        2.33      1.76 o 
  -9   3   3       68.00       69.86      3.38 o 
  -7   3   3       49.39       48.46      1.38 o 
  -6   3   3       41.82       42.00      1.49 o 
  -5   3   3       98.63       92.98      1.84 o 
  -4   3   3      368.81      367.52      5.10 o 
  -3   3   3      342.43      437.39      5.86 o 
  -2   3   3      435.42      493.91      6.47 o 
  -1   3   3     1430.71     1455.06     17.87 o 
   0   3   3      288.59      262.79      3.71 o 
   1   3   3      515.75      475.92      6.29 o 
   2   3   3      210.61      192.85      2.98 o 
   3   3   3        0.01        0.53      0.44 o 
   4   3   3      352.74      372.63      6.80 o 
   5   3   3       63.16       69.69      2.28 o 
   6   3   3        1.65        0.55      0.91 o 
   7   3   3       15.10       14.12      1.54 o 
   8   3   3        7.16        5.66      1.32 o 
   9   3   3       11.93       11.89      1.69 o 
 -10   4   3        0.54        1.16      1.62 o 
  -9   4   3       74.99       74.22      2.43 o 
  -8   4   3        8.99       11.21      1.27 o 
  -7   4   3       83.57       95.60      2.59 o 
  -6   4   3        1.20        0.95      0.63 o 
  -5   4   3       23.05       17.86      0.86 o 
  -4   4   3       86.96       68.99      1.49 o 
  -3   4   3      253.67      293.02      4.33 o 
  -2   4   3      419.02      398.39      6.43 o 
  -1   4   3        1.14        1.45      0.41 o 
   0   4   3       27.40       25.51      1.00 o 
   1   4   3      340.02      344.37      4.83 o 
   2   4   3      127.08      142.43      2.49 o 
   3   4   3      487.58      509.35      8.84 o 
   4   4   3      209.94      255.85      5.23 o 
   5   4   3        2.61        2.54      0.93 o 
   6   4   3       19.68       16.45      1.50 o 
   7   4   3      104.05      110.94      3.41 o 
   8   4   3       40.90       45.46      3.66 o 
 -10   5   3       14.56       23.22      2.64 o 
  -9   5   3       71.86       68.98      2.44 o 
  -8   5   3       34.77       29.31      3.51 o 
  -7   5   3       10.18       14.13      1.33 o 
  -6   5   3       89.71       86.19      2.42 o 
  -5   5   3       11.86       11.31      1.88 o 
  -4   5   3       30.72       27.37      1.23 o 
  -3   5   3      101.19       78.38      1.65 o 
  -2   5   3      114.91      124.78      2.23 o 
  -1   5   3        4.36        1.51      0.92 o 
   0   5   3       25.49       24.80      0.91 o 
   2   5   3       33.50       25.58      1.01 o 
   3   5   3       43.21       40.80      1.75 o 
   4   5   3      137.03      129.90      3.41 o 
   5   5   3        3.56        2.56      1.08 o 
   6   5   3        4.29        3.03      1.55 o 
   7   5   3       18.37       21.12      2.11 o 
  -9   6   3       46.78       48.39      2.15 o 
  -8   6   3        3.79        2.48      1.25 o 
  -7   6   3      274.71      244.56      5.13 o 
  -6   6   3        4.08        2.09      0.92 o 
  -5   6   3      152.49      152.83      3.51 o 
  -4   6   3       59.22       69.84      2.10 o 
  -3   6   3        7.92        9.97      1.01 o 
  -2   6   3     1412.03     1379.64     21.07 o 
  -1   6   3      411.51      399.75     10.67 o 
   0   6   3      625.92      637.98     18.88 o 
   1   6   3       40.15       35.09      1.17 o 
   2   6   3       93.93      102.41      2.85 o 
   3   6   3        4.27        2.21      0.99 o 
   4   6   3       34.86       34.24      1.81 o 
   5   6   3       64.00       62.66      2.54 o 
   6   6   3        0.53        1.72      1.36 o 
  -8   7   3        9.20        7.41      1.48 o 
  -7   7   3       93.24       85.23      2.71 o 
  -6   7   3       41.77       36.44      2.40 o 
  -5   7   3       40.37       39.45      1.72 o 
  -4   7   3       57.38       62.64      2.14 o 
  -3   7   3      132.05      131.11      3.19 o 
  -2   7   3      341.29      332.06      6.17 o 
  -1   7   3      305.30      289.80      5.69 o 
   0   7   3      292.62      279.88      5.39 o 
   1   7   3      542.65      511.96     18.33 o 
   2   7   3        5.22        2.18      1.34 o 
   3   7   3        4.32        1.41      1.10 o 
   4   7   3       68.24       66.75      2.65 o 
   5   7   3      276.59      295.64      6.61 o 
  -7   8   3       29.01       30.18      1.79 o 
  -6   8   3      132.80      140.70      4.09 o 
  -5   8   3       27.42       25.37      1.57 o 
  -4   8   3        3.53        1.56      0.98 o 
  -3   8   3        3.73        2.70      0.95 o 
  -2   8   3       16.79       15.90      1.32 o 
  -1   8   3       24.91       26.87      1.57 o 
   0   8   3        8.31        7.47      1.11 o 
   1   8   3        0.13        0.63      1.34 o 
   2   8   3      100.06       97.34      4.65 o 
   3   8   3        6.18        2.11      1.94 o 
   4   8   3        0.92        1.53      1.49 o 
  -6   9   3        1.50        0.99      1.23 o 
  -5   9   3       60.98       74.75      2.66 o 
  -4   9   3        8.39       10.64      1.43 o 
  -3   9   3        0.00       -0.51      1.37 o 
  -2   9   3        8.62        9.18      1.34 o 
  -1   9   3       11.64       17.49      1.46 o 
   0   9   3       82.88       86.60      3.88 o 
   1   9   3        2.60        2.85      1.80 o 
   1 -11   4       50.08       45.04      2.17 o 
   2 -11   4        0.03        0.99      1.23 o 
   3 -11   4        0.00        0.63      1.78 o 
  -2 -10   4        3.33        2.50      1.73 o 
  -1 -10   4        6.16        3.52      1.55 o 
   0 -10   4       50.30       44.30      1.99 o 
   1 -10   4       78.08       66.39      4.58 o 
   2 -10   4        0.35       -0.28      0.95 o 
   3 -10   4       54.35       50.71      2.15 o 
   4 -10   4       78.23       72.14      2.62 o 
   5 -10   4       11.05       12.64      1.64 o 
   6 -10   4       12.45       12.56      1.66 o 
  -4  -9   4        0.34       -0.67      1.90 o 
  -3  -9   4       10.32        9.41      1.76 o 
  -2  -9   4       21.11       20.43      1.97 o 
  -1  -9   4        0.04       -1.04      1.27 o 
   0  -9   4      262.36      246.14      5.11 o 
   1  -9   4       17.18       14.61      1.59 o 
   2  -9   4       65.97       61.41      2.20 o 
   3  -9   4        2.44        1.43      0.90 o 
   4  -9   4       15.44       18.53      1.64 o 
   5  -9   4        0.57       -0.19      1.00 o 
   6  -9   4       94.25       99.89      4.26 o 
   7  -9   4      223.52      235.20      5.41 o 
   8  -9   4        0.54       -1.43      2.84 o 
  -6  -8   4       11.64       13.93      5.07 o 
  -5  -8   4       63.14       70.26      2.71 o 
  -4  -8   4        2.04        2.95      1.18 o 
  -3  -8   4       31.80       25.26      2.11 o 
  -2  -8   4       28.18       20.68      1.37 o 
  -1  -8   4        0.01        0.86      0.77 o 
   0  -8   4        0.02       -0.14      0.73 o 
   1  -8   4      202.92      201.59      4.74 o 
   2  -8   4       31.66       32.70      1.53 o 
   3  -8   4        0.09        0.18      0.80 o 
   4  -8   4       11.42       14.10      1.40 o 
   5  -8   4       71.13       67.26      2.32 o 
   6  -8   4       18.37       18.36      1.36 o 
   7  -8   4        2.24        2.71      1.18 o 
   8  -8   4      540.03      588.71     10.64 o 
  -7  -7   4       31.65       38.28      2.27 o 
  -6  -7   4       17.91       23.28      1.76 o 
  -5  -7   4       81.37       84.72      2.83 o 
  -4  -7   4       27.77       24.22      1.49 o 
  -2  -7   4     1597.27     1595.78     20.03 o 
  -1  -7   4       17.35       16.17      0.86 o 
   0  -7   4      350.74      388.00      6.85 o 
   1  -7   4      218.95      238.35      6.46 o 
   2  -7   4       29.68       25.44      1.28 o 
   3  -7   4      154.32      154.59      3.50 o 
   4  -7   4        0.03        0.06      0.73 o 
   5  -7   4      140.71      149.15      3.56 o 
   6  -7   4        0.05       -0.51      0.88 o 
   7  -7   4        1.18        2.12      1.05 o 
   8  -7   4        0.14       -0.29      1.22 o 
   9  -7   4        7.00        4.03      1.33 o 
  -8  -6   4       11.00        8.99      1.68 o 
  -7  -6   4       38.22       35.30      2.03 o 
  -6  -6   4       68.51       63.55      3.44 o 
  -5  -6   4      586.22      608.71     10.71 o 
  -4  -6   4      433.77      417.70      7.70 o 
  -3  -6   4       85.30       75.87      1.73 o 
  -2  -6   4      300.52      287.65      4.95 o 
  -1  -6   4        6.51        4.85      0.57 o 
   0  -6   4       41.97       40.31      1.11 o 
   1  -6   4        0.92        0.24      0.46 o 
   2  -6   4      205.60      222.83      4.32 o 
   3  -6   4     1189.51     1280.68     19.67 o 
   4  -6   4       66.38       60.46      1.93 o 
   5  -6   4      114.05      122.43      3.04 o 
   6  -6   4      119.23      118.47      3.03 o 
   7  -6   4        4.26        2.32      0.99 o 
   8  -6   4       12.48       12.21      1.40 o 
   9  -6   4        0.08        0.39      1.80 o 
  10  -6   4       25.31       28.40      2.85 o 
  -8  -5   4       20.89       23.82      2.52 o 
  -7  -5   4       11.13       10.43      1.87 o 
  -6  -5   4        0.01       -0.87      0.87 o 
  -5  -5   4       59.77       50.29      1.97 o 
  -4  -5   4      859.93      915.95     15.85 o 
  -3  -5   4      427.99      407.24      7.17 o 
  -2  -5   4      118.12      108.79      2.38 o 
  -1  -5   4      535.82      505.93      6.70 o 
   0  -5   4       93.45       85.68      2.47 o 
   1  -5   4      128.11      144.10      2.83 o 
   2  -5   4      151.85      163.42      2.57 o 
   3  -5   4     2189.55     2323.35     39.18 o 
   4  -5   4       83.54       78.57      2.14 o 
   5  -5   4       40.53       35.35      1.62 o 
   6  -5   4       78.21       80.48      2.34 o 
   7  -5   4       29.61       35.88      1.63 o 
   8  -5   4       19.18       15.41      1.62 o 
   9  -5   4       10.45        9.86      2.08 o 
  10  -5   4      170.74      155.72      6.02 o 
  -9  -4   4       18.44       20.52      2.00 o 
  -8  -4   4      313.73      298.44      6.41 o 
  -7  -4   4       12.94       13.07      1.81 o 
  -6  -4   4        0.51        0.08      0.80 o 
  -5  -4   4        3.94        6.78      0.97 o 
  -4  -4   4        4.85        3.36      0.75 o 
  -3  -4   4        1.96        3.71      0.55 o 
  -2  -4   4      289.10      321.41      8.14 o 
  -1  -4   4      131.36      149.66      4.12 o 
   0  -4   4        9.54       13.46      1.06 o 
   1  -4   4       53.37       42.14      2.17 o 
   2  -4   4      128.99      140.05      4.05 o 
   3  -4   4      221.80      233.30      3.43 o 
   4  -4   4       10.95       14.44      1.48 o 
   5  -4   4      102.08      103.70      1.99 o 
   6  -4   4        0.36        0.82      0.53 o 
   7  -4   4        9.42        6.79      1.92 o 
   8  -4   4       68.50       74.55      3.59 o 
   9  -4   4       58.59       54.68      3.21 o 
  10  -4   4       74.46       68.67      3.91 o 
  -9  -3   4       68.25       65.16      2.63 o 
  -8  -3   4        6.86        4.29      1.23 o 
  -7  -3   4      112.14      110.33      3.09 o 
  -6  -3   4        5.88        3.29      0.88 o 
  -5  -3   4       82.84       83.34      2.11 o 
  -4  -3   4       91.64      123.47      2.20 o 
  -3  -3   4       85.07      105.91      1.90 o 
  -1  -3   4     1144.06     1242.10     21.49 o 
   0  -3   4      256.97      233.77      3.29 o 
   1  -3   4       35.15       34.74      0.84 o 
   2  -3   4      539.78      524.08     10.04 o 
   3  -3   4       44.66       40.12      1.00 o 
   4  -3   4      631.98      633.70      8.29 o 
   5  -3   4       16.85       15.40      1.81 o 
   6  -3   4        0.61        0.47      0.62 o 
   7  -3   4        6.78        8.01      1.95 o 
   8  -3   4       65.56       67.53      3.44 o 
   9  -3   4       20.26       15.01      2.29 o 
  10  -3   4       41.65       43.02      3.07 o 
 -10  -2   4        0.76       -0.18      1.28 o 
  -9  -2   4      182.17      168.64      4.40 o 
  -8  -2   4       17.85       15.73      1.41 o 
  -7  -2   4        3.40        1.52      0.86 o 
  -6  -2   4        0.12       -0.42      1.06 o 
  -5  -2   4      127.00      108.07      2.16 o 
  -4  -2   4      148.69      145.93      2.43 o 
  -3  -2   4     1492.36     1679.03     35.76 o 
  -2  -2   4     1759.36     1939.14     23.65 o 
  -1  -2   4      221.45      208.04      2.93 o 
   0  -2   4        8.73        6.59      0.36 o 
   1  -2   4      561.95      551.46      7.03 o 
   2  -2   4       30.90       41.06      0.93 o 
   3  -2   4      592.38      581.80      9.31 o 
   4  -2   4     4413.22     4530.52     59.65 o 
   5  -2   4      297.46      327.19      5.27 o 
   6  -2   4       25.71       25.59      0.98 o 
   7  -2   4       35.27       34.17      1.88 o 
   8  -2   4        6.47        8.19      2.34 o 
   9  -2   4        1.27        0.47      2.20 o 
  10  -2   4        0.00        0.60      1.25 o 
 -10  -1   4        1.55        0.73      1.27 o 
  -9  -1   4      193.53      200.45      4.75 o 
  -8  -1   4       20.27       20.84      1.38 o 
  -7  -1   4       69.05       66.87      2.17 o 
  -6  -1   4      208.88      200.16      3.28 o 
  -5  -1   4      125.41      121.33      2.20 o 
  -4  -1   4       36.66       23.92      0.79 o 
  -3  -1   4     1954.57     2194.36     44.87 o 
  -2  -1   4       94.12       95.68      1.61 o 
  -1  -1   4      291.47      287.86      3.90 o 
   0  -1   4     2638.63     2734.33     33.29 o 
   1  -1   4      174.70      177.04      2.53 o 
   2  -1   4        9.24        8.61      0.48 o 
   3  -1   4     1434.89     1502.90     22.96 o 
   4  -1   4    13419.35    12555.03    217.36 o 
   5  -1   4        2.30        4.28      0.57 o 
   6  -1   4        0.54       -0.40      0.65 o 
   7  -1   4       99.81      100.58      2.80 o 
   8  -1   4       24.23       22.76      1.49 o 
   9  -1   4        3.89        3.53      1.16 o 
  10  -1   4       55.45       52.14      3.40 o 
 -10   0   4        0.76        2.61      1.27 o 
  -9   0   4       51.75       58.29      3.08 o 
  -8   0   4       91.68       91.77      2.73 o 
  -7   0   4      100.20      106.97      2.43 o 
  -6   0   4       63.01       52.67      1.39 o 
  -5   0   4       63.13       60.34      3.46 o 
  -4   0   4      909.49      958.20     13.02 o 
  -3   0   4      269.39      247.25      3.52 o 
  -2   0   4       75.67       83.81      1.46 o 
  -1   0   4     2238.18     2390.90     36.12 o 
   0   0   4       15.56       18.70      0.51 o 
   1   0   4      896.29      944.29     11.75 o 
   2   0   4      197.88      186.73      2.78 o 
   4   0   4       50.89       41.62      1.37 o 
   5   0   4        7.71        5.23      0.83 o 
   6   0   4        4.46        3.88      0.90 o 
   7   0   4      106.55      102.02      2.89 o 
   8   0   4        7.92       10.95      1.37 o 
   9   0   4        7.11        5.37      1.96 o 
  10   0   4        9.17        8.26      2.29 o 
 -10   1   4       21.61       23.96      1.71 o 
  -9   1   4      147.91      146.51      3.72 o 
  -8   1   4     1508.33     1513.65     23.65 o 
  -7   1   4        0.93        0.17      0.60 o 
  -5   1   4      218.37      206.67      3.21 o 
  -4   1   4        0.64        0.32      0.38 o 
  -3   1   4      108.97      107.05      1.82 o 
  -2   1   4      100.07      107.84      2.76 o 
  -1   1   4      300.37      359.13      5.60 o 
   0   1   4      290.62      313.07      4.24 o 
   1   1   4      161.50      172.58      5.84 o 
   2   1   4       87.87       71.29      1.40 o 
   3   1   4        4.81        0.35      0.38 o 
   4   1   4      270.38      312.41      4.49 o 
   5   1   4      243.33      243.93      4.91 o 
   6   1   4        2.12        1.80      0.85 o 
   7   1   4       13.64       16.22      1.39 o 
   8   1   4        3.44        4.04      1.20 o 
   9   1   4        1.82        0.04      1.18 o 
 -10   2   4       31.17       34.55      1.87 o 
  -9   2   4      365.26      375.49      7.17 o 
  -8   2   4     1125.94     1166.82     16.94 o 
  -7   2   4      130.31      127.03      4.02 o 
  -6   2   4      201.34      200.64      3.26 o 
  -5   2   4      121.27      119.66      4.71 o 
  -4   2   4      157.69      155.99      6.58 o 
  -3   2   4      152.56      193.53      4.10 o 
  -2   2   4     3824.58     4285.06     51.59 o 
  -1   2   4      542.56      656.03      8.39 o 
   0   2   4      106.57      119.08      1.96 o 
   1   2   4      204.88      217.16      3.24 o 
   2   2   4      250.76      223.82      6.17 o 
   3   2   4       42.26       53.20      1.26 o 
   4   2   4      138.71      140.85      3.24 o 
   5   2   4      493.01      506.01      8.89 o 
   6   2   4      114.51      122.44      3.25 o 
   7   2   4        1.50        1.03      1.01 o 
   8   2   4        0.33       -0.24      1.14 o 
   9   2   4        2.93        3.05      1.43 o 
 -10   3   4       18.61       20.75      2.22 o 
  -9   3   4       71.05       75.57      3.42 o 
  -8   3   4       97.69       93.42      2.58 o 
  -7   3   4        8.85        7.42      1.19 o 
  -6   3   4       36.43       36.06      1.32 o 
  -5   3   4      476.43      482.26      6.64 o 
  -4   3   4       30.58       15.96      1.53 o 
  -3   3   4      519.58      523.36      6.94 o 
  -2   3   4      328.51      409.95      6.66 o 
  -1   3   4      136.72      152.72      3.70 o 
   0   3   4       67.14       66.29      2.00 o 
   1   3   4        6.37        4.49      0.90 o 
   2   3   4       47.22       54.81      3.17 o 
   3   3   4      229.96      236.10      3.68 o 
   4   3   4       83.49       74.95      3.95 o 
   5   3   4      416.13      410.30      8.79 o 
   6   3   4       75.73       73.75      2.50 o 
   7   3   4        4.81        3.55      1.18 o 
   8   3   4        7.84        7.74      1.51 o 
 -10   4   4        3.31        5.43      1.94 o 
  -9   4   4        8.71        9.40      2.41 o 
  -8   4   4       35.82       37.91      1.72 o 
  -7   4   4      264.74      258.98      8.12 o 
  -6   4   4        0.00        0.23      0.78 o 
  -5   4   4       19.28       13.50      0.81 o 
  -4   4   4      213.29      204.92      3.40 o 
  -3   4   4      443.09      445.99      6.82 o 
  -2   4   4      762.50      743.49     23.82 o 
  -1   4   4        0.02       -0.34      0.38 o 
   0   4   4      104.34       87.24      1.72 o 
   1   4   4       11.05       10.35      0.68 o 
   2   4   4        2.08        1.68      0.69 o 
   3   4   4        8.63       14.29      1.18 o 
   4   4   4        0.43       -0.32      0.82 o 
   5   4   4        5.56        5.72      1.13 o 
   6   4   4        1.43        1.79      1.14 o 
   7   4   4        3.57        3.28      1.29 o 
  -9   5   4        0.15       -0.35      1.12 o 
  -8   5   4       55.03       54.53      2.09 o 
  -7   5   4      511.20      462.84      8.23 o 
  -6   5   4        3.52        3.40      0.86 o 
  -5   5   4      221.27      228.58      4.53 o 
  -4   5   4       35.79       28.36      1.28 o 
  -3   5   4        9.62       10.70      0.74 o 
  -2   5   4        4.30        3.51      0.59 o 
  -1   5   4        6.19        4.21      0.60 o 
   0   5   4      417.53      399.26     10.29 o 
   1   5   4       18.52       17.78      0.88 o 
   2   5   4        0.28       -0.29      0.58 o 
   3   5   4        9.96       10.18      1.26 o 
   4   5   4        0.55       -0.60      0.97 o 
   5   5   4       10.18        8.56      1.33 o 
   6   5   4       21.49       21.66      1.81 o 
   7   5   4       29.76       30.64      2.03 o 
  -9   6   4       20.34       18.42      1.63 o 
  -8   6   4        9.91        5.69      1.36 o 
  -7   6   4      203.25      198.31      4.42 o 
  -6   6   4       10.83       12.11      1.64 o 
  -5   6   4       39.51       36.67      1.61 o 
  -4   6   4      259.72      229.29      4.65 o 
  -3   6   4       41.07       42.86      2.80 o 
  -2   6   4      293.90      280.49      5.29 o 
  -1   6   4     1542.92     1520.29     25.84 o 
   0   6   4      268.05      260.15      4.06 o 
   1   6   4      450.78      443.58      7.98 o 
   2   6   4       12.55       10.08      1.30 o 
   3   6   4       43.63       46.13      2.05 o 
   4   6   4        1.33        1.66      1.13 o 
   5   6   4        0.31        0.56      1.22 o 
   6   6   4        5.39        3.88      2.41 o 
  -8   7   4        4.98        6.16      4.12 o 
  -7   7   4       15.38       17.45      3.36 o 
  -6   7   4        2.55        0.80      1.07 o 
  -5   7   4        0.22        0.19      0.93 o 
  -4   7   4       11.53       11.19      1.51 o 
  -3   7   4      403.42      382.85      7.04 o 
  -2   7   4      246.42      244.68      5.18 o 
  -1   7   4       94.47       94.53      2.75 o 
   0   7   4      558.81      529.00     10.97 o 
   1   7   4       76.30       78.22      3.08 o 
   2   7   4        2.18        1.38      1.32 o 
   3   7   4       12.60       12.16      3.79 o 
   4   7   4       65.05       71.72      2.78 o 
  -7   8   4        0.14       -1.34      1.20 o 
  -6   8   4        4.24        7.47      1.36 o 
  -5   8   4        2.07        0.42      1.03 o 
  -4   8   4       31.83       34.51      1.75 o 
  -3   8   4       38.63       36.92      1.80 o 
  -2   8   4       55.09       58.15      2.15 o 
  -1   8   4        1.99        5.08      1.32 o 
   0   8   4       22.98       20.73      1.44 o 
   1   8   4       10.94       15.40      2.15 o 
   2   8   4       78.30       83.85      4.33 o 
   3   8   4        0.84        2.15      2.22 o 
  -5   9   4       25.70       26.14      1.99 o 
  -4   9   4       21.09       26.79      1.73 o 
  -3   9   4        3.98        5.50      1.30 o 
  -2   9   4        0.04        0.34      1.10 o 
  -1   9   4        0.99        0.55      1.10 o 
   0   9   4        6.40       10.92      2.22 o 
   1 -11   5        0.05       -1.76      1.17 o 
   2 -11   5        2.58        2.93      1.31 o 
   3 -11   5        0.83       -2.15      2.48 o 
  -2 -10   5       49.58       57.88      3.38 o 
  -1 -10   5        1.48        0.97      1.16 o 
   0 -10   5        2.93        0.74      1.05 o 
   1 -10   5        7.61        6.77      2.82 o 
   2 -10   5       33.93       37.67      1.90 o 
   3 -10   5      131.59      132.25      4.17 o 
   4 -10   5       55.65       55.03      2.30 o 
   5 -10   5        2.22        1.97      1.26 o 
   6 -10   5       20.70       24.77      1.79 o 
  -4  -9   5       33.28       49.75      3.59 o 
  -3  -9   5        9.16        5.36      1.73 o 
  -2  -9   5       79.36       83.11      3.80 o 
  -1  -9   5       44.42       45.23      1.93 o 
   0  -9   5       53.44       51.56      2.02 o 
   1  -9   5      287.02      285.98      5.77 o 
   2  -9   5       99.24       98.64      3.07 o 
   3  -9   5      323.31      317.41      6.32 o 
   4  -9   5        0.00        0.04      1.02 o 
   5  -9   5       13.85       12.51      1.74 o 
   6  -9   5       18.97       18.36      1.74 o 
   7  -9   5        0.40       -0.56      1.22 o 
  -5  -8   5        0.92        0.51      1.16 o 
  -4  -8   5       33.38       33.15      2.06 o 
  -3  -8   5       20.21       20.72      1.94 o 
  -2  -8   5        0.05        1.25      0.85 o 
  -1  -8   5       66.18       69.99      2.23 o 
   0  -8   5      132.15      135.87      4.19 o 
   1  -8   5        4.05        3.32      0.92 o 
   2  -8   5      439.92      456.50      8.15 o 
   3  -8   5       19.90       19.04      1.26 o 
   4  -8   5        0.17        0.74      0.91 o 
   5  -8   5       11.41       11.45      1.33 o 
   6  -8   5       15.51       14.96      1.38 o 
   7  -8   5        9.69        8.89      1.33 o 
   8  -8   5       14.03       15.08      1.74 o 
  -7  -7   5        2.37        1.80      1.37 o 
  -6  -7   5       14.07       14.37      3.51 o 
  -5  -7   5        0.53        0.37      1.11 o 
  -4  -7   5       42.29       45.52      2.24 o 
  -3  -7   5      143.61      128.95      4.37 o 
  -2  -7   5      997.02     1017.09     13.17 o 
  -1  -7   5      256.39      249.85      3.95 o 
   0  -7   5       11.91       14.14      1.07 o 
   1  -7   5      116.95      115.61      2.86 o 
   2  -7   5       22.70       21.35      1.24 o 
   3  -7   5      120.32      110.26      2.84 o 
   4  -7   5        9.16        6.80      1.04 o 
   5  -7   5       51.87       48.41      1.97 o 
   6  -7   5        3.76        2.59      0.98 o 
   7  -7   5        4.69        3.00      1.12 o 
   8  -7   5        4.10        1.65      1.17 o 
   9  -7   5        1.04       -0.15      1.29 o 
  -7  -6   5       79.41       81.95      2.93 o 
  -6  -6   5        0.44       -0.18      1.60 o 
  -5  -6   5       13.35       15.36      3.70 o 
  -4  -6   5      138.74      137.86      3.42 o 
  -3  -6   5     1960.77     2016.14     30.99 o 
  -2  -6   5      310.24      290.13      7.33 o 
  -1  -6   5      209.64      197.63      3.16 o 
   0  -6   5        2.18        2.19      0.50 o 
   1  -6   5      166.50      173.79      2.87 o 
   2  -6   5      177.57      184.26      3.78 o 
   3  -6   5      379.05      389.83      6.89 o 
   4  -6   5      136.50      148.39      3.41 o 
   5  -6   5       62.45       65.23      2.12 o 
   6  -6   5        0.14        0.61      0.95 o 
   7  -6   5       51.24       55.59      2.10 o 
   8  -6   5        7.59        9.35      2.11 o 
   9  -6   5       25.72       22.79      2.50 o 
  -8  -5   5       16.39       19.29      2.48 o 
  -7  -5   5        6.53        5.11      2.11 o 
  -6  -5   5       95.77       91.32      2.80 o 
  -5  -5   5       19.41       18.18      2.25 o 
  -4  -5   5       48.24       52.95      2.69 o 
  -3  -5   5      259.17      255.70      3.94 o 
  -2  -5   5      136.82      134.61      8.53 o 
  -1  -5   5      622.93      657.16     10.70 o 
   0  -5   5      150.31      139.08      6.71 o 
   2  -5   5       94.06       82.12      3.16 o 
   3  -5   5       64.77       65.18      1.43 o 
   4  -5   5       49.07       49.72      1.26 o 
   5  -5   5        0.04        0.19      0.71 o 
   6  -5   5        5.21        5.14      0.97 o 
   7  -5   5       26.28       30.18      1.56 o 
   8  -5   5       32.06       31.26      1.65 o 
   9  -5   5      173.49      177.00      6.27 o 
  10  -5   5       10.33       10.18      2.33 o 
  -9  -4   5        3.96        2.45      1.33 o 
  -8  -4   5        0.64       -1.12      1.27 o 
  -7  -4   5      181.37      175.21      4.25 o 
  -6  -4   5       48.62       47.54      1.96 o 
  -5  -4   5      502.39      497.97      9.49 o 
  -4  -4   5       98.75       90.12      1.86 o 
  -3  -4   5      276.48      253.80      4.10 o 
  -2  -4   5      138.64      130.43      2.22 o 
  -1  -4   5      131.40      158.99      2.54 o 
   0  -4   5      278.75      287.06      4.08 o 
   1  -4   5      662.63      704.08      9.50 o 
   3  -4   5        7.62        6.40      1.12 o 
   4  -4   5       96.89      106.14      3.75 o 
   5  -4   5        6.31        6.17      1.49 o 
   6  -4   5       12.46       12.10      1.78 o 
   7  -4   5       20.71       21.65      1.32 o 
   8  -4   5       30.97       31.57      2.47 o 
   9  -4   5       38.52       39.56      2.92 o 
  10  -4   5       47.15       44.25      3.24 o 
  -9  -3   5       39.14       35.27      2.01 o 
  -8  -3   5      162.87      149.99      3.94 o 
  -7  -3   5        2.15        3.21      1.02 o 
  -6  -3   5      184.76      174.89      3.95 o 
  -5  -3   5      136.64      152.14      2.70 o 
  -4  -3   5       33.91       41.40      1.16 o 
  -3  -3   5      285.19      314.45      7.75 o 
  -2  -3   5      271.99      226.05      4.97 o 
  -1  -3   5      970.22     1016.27     12.72 o 
   0  -3   5      661.61      723.72      9.20 o 
   1  -3   5      209.10      218.65      3.18 o 
   2  -3   5       59.94       57.05      1.24 o 
   3  -3   5       11.71        9.34      1.02 o 
   4  -3   5      109.92      111.61      2.04 o 
   5  -3   5        2.41        1.63      0.95 o 
   6  -3   5      289.56      281.47      4.35 o 
   7  -3   5       48.03       54.04      2.87 o 
   8  -3   5        7.63       10.90      2.34 o 
   9  -3   5        1.17        5.53      1.90 o 
  10  -3   5        4.04        7.61      2.29 o 
 -10  -2   5       12.77       14.92      1.91 o 
  -9  -2   5       29.86       32.37      1.92 o 
  -8  -2   5        0.27       -0.07      0.98 o 
  -7  -2   5        0.56        1.06      0.91 o 
  -6  -2   5       20.35       22.83      0.98 o 
  -5  -2   5      201.74      181.50      3.00 o 
  -4  -2   5       59.01       55.80      2.92 o 
  -3  -2   5      185.10      217.15      5.00 o 
  -2  -2   5     1475.09     1533.05     18.89 o 
  -1  -2   5      648.10      758.38      9.60 o 
   0  -2   5      120.47      123.58      1.94 o 
   1  -2   5       43.76       33.20      0.83 o 
   2  -2   5     1051.75     1097.22     13.68 o 
   3  -2   5     1009.81     1012.86     22.01 o 
   4  -2   5      166.47      174.84      2.83 o 
   5  -2   5      188.82      172.97      3.13 o 
   6  -2   5       71.40       67.46      1.66 o 
   7  -2   5        0.12       -0.77      0.80 o 
   8  -2   5        1.94        1.02      1.02 o 
   9  -2   5        0.65        0.36      1.15 o 
  10  -2   5        7.89       10.12      3.66 o 
 -10  -1   5       24.41       30.58      2.89 o 
  -9  -1   5       13.63       17.30      1.55 o 
  -8  -1   5       71.79       67.67      2.34 o 
  -7  -1   5       10.94        6.55      1.59 o 
  -6  -1   5        5.34        3.77      1.49 o 
  -5  -1   5      179.72      179.24      3.18 o 
  -4  -1   5      105.88       75.20      1.54 o 
  -3  -1   5      120.02      117.11      1.99 o 
  -2  -1   5       18.24       16.61      0.61 o 
  -1  -1   5      851.02      946.24     14.93 o 
   0  -1   5        1.21        0.88      0.24 o 
   1  -1   5       18.67       15.86      0.71 o 
   2  -1   5      147.62      153.84      2.43 o 
   3  -1   5      404.22      442.44      7.80 o 
   5  -1   5      602.98      640.60      8.54 o 
   6  -1   5       58.97       54.58      1.96 o 
   7  -1   5       86.63       75.75      2.46 o 
   8  -1   5       12.32       15.30      1.55 o 
   9  -1   5        0.16        0.61      1.14 o 
 -10   0   5        0.57        1.44      1.80 o 
  -9   0   5      260.38      279.78      5.87 o 
  -8   0   5      230.62      220.52      4.73 o 
  -7   0   5      391.59      389.32      8.51 o 
  -6   0   5      695.62      675.02     11.05 o 
  -5   0   5       45.68       49.43      1.27 o 
  -4   0   5      291.25      320.75      5.18 o 
  -3   0   5        6.79        8.82      0.56 o 
  -2   0   5      617.32      575.97      9.50 o 
  -1   0   5      640.69      685.51     11.11 o 
   0   0   5       21.98       22.95      0.74 o 
   1   0   5      668.01      701.03     11.43 o 
   2   0   5       56.66       50.90      1.19 o 
   3   0   5       38.24       31.39      0.94 o 
   4   0   5       42.43       53.10      3.30 o 
   5   0   5        0.59        0.39      0.72 o 
   6   0   5       35.61       37.36      1.62 o 
   7   0   5        2.86        1.39      0.91 o 
   8   0   5        3.26        1.91      1.02 o 
   9   0   5        2.14        1.27      1.25 o 
 -10   1   5        1.39        1.06      1.69 o 
  -9   1   5        0.86       -0.81      1.37 o 
  -8   1   5       34.64       37.28      1.37 o 
  -7   1   5      967.06      977.95     15.64 o 
  -6   1   5      354.74      343.76      5.43 o 
  -5   1   5      380.05      351.07      5.05 o 
  -4   1   5      403.37      433.05      5.93 o 
  -3   1   5      299.08      370.28      5.07 o 
  -2   1   5      102.65       81.78      1.46 o 
  -1   1   5      295.97      334.94      4.55 o 
   0   1   5      198.79      230.92      3.62 o 
   1   1   5       21.44       19.16      0.71 o 
   2   1   5      195.27      181.36      3.92 o 
   3   1   5       11.00        6.81      1.31 o 
   4   1   5        1.85        1.37      0.51 o 
   5   1   5       14.57        9.61      1.48 o 
   6   1   5        9.06       11.93      2.34 o 
   7   1   5       12.66       13.14      3.10 o 
   8   1   5       17.43       17.16      1.71 o 
   9   1   5        1.19        2.04      1.34 o 
 -10   2   5      136.48      140.85      5.50 o 
  -9   2   5       40.18       42.91      2.71 o 
  -8   2   5        7.93       11.34      2.23 o 
  -7   2   5      110.79      115.13      2.41 o 
  -6   2   5     1286.29     1340.44     17.00 o 
  -5   2   5      146.35      159.31      2.76 o 
  -4   2   5       94.57       80.33      1.99 o 
  -3   2   5       58.44       54.18      1.23 o 
  -2   2   5      336.56      384.03      5.30 o 
  -1   2   5      429.40      433.94      5.82 o 
   0   2   5      143.91      154.16      2.52 o 
   1   2   5      845.83      884.87     11.33 o 
   2   2   5      186.99      174.42      2.87 o 
   3   2   5       70.46       67.90      1.89 o 
   4   2   5       78.24       92.14      2.55 o 
   5   2   5       21.07       16.03      1.23 o 
   6   2   5       90.30       90.56      2.79 o 
   7   2   5        0.20       -0.41      1.04 o 
   8   2   5        0.51        0.28      1.18 o 
  -9   3   5       11.97       12.61      2.08 o 
  -8   3   5        0.67       -0.56      0.99 o 
  -7   3   5      176.35      163.74      4.30 o 
  -6   3   5      106.59      101.40      2.61 o 
  -5   3   5       44.14       55.10      2.61 o 
  -4   3   5       14.25        7.55      0.74 o 
  -3   3   5      268.45      281.72      4.92 o 
  -2   3   5        4.52        8.02      1.17 o 
  -1   3   5      204.26      239.52      4.82 o 
   0   3   5      348.55      373.72      5.24 o 
   1   3   5       47.44       51.33      1.34 o 
   2   3   5       23.23       28.42      1.05 o 
   3   3   5      140.36      115.35      6.31 o 
   4   3   5       54.01       45.56      1.84 o 
   5   3   5      203.33      205.14      4.61 o 
   6   3   5      174.98      175.77      4.33 o 
   7   3   5       36.94       42.37      2.13 o 
   8   3   5       10.99       13.34      1.78 o 
  -9   4   5        0.79       -0.60      1.59 o 
  -8   4   5        3.22        1.59      1.55 o 
  -7   4   5      104.38       99.04      4.02 o 
  -6   4   5        6.00        3.23      0.73 o 
  -5   4   5       80.17       82.64      3.20 o 
  -4   4   5       82.07       75.34      1.68 o 
  -3   4   5        5.17        9.68      1.55 o 
  -2   4   5       64.30       53.39      1.56 o 
  -1   4   5      129.39      126.83      3.98 o 
   0   4   5      169.84      159.68      3.55 o 
   1   4   5        1.31        0.75      0.63 o 
   2   4   5       18.70       21.80      1.24 o 
   3   4   5       17.88       15.40      1.21 o 
   4   4   5        2.96        1.97      1.00 o 
   5   4   5        4.64        6.58      1.26 o 
   6   4   5        0.39        0.22      1.11 o 
   7   4   5        5.94        9.16      2.27 o 
  -9   5   5        1.66        0.49      1.83 o 
  -8   5   5        9.72        9.20      2.01 o 
  -7   5   5       69.24       59.15      3.17 o 
  -6   5   5       27.99       31.26      1.52 o 
  -5   5   5      144.44      121.44      3.89 o 
  -4   5   5        5.31        8.34      1.99 o 
  -3   5   5       41.58       38.60      1.22 o 
  -2   5   5      102.72      102.97      2.09 o 
  -1   5   5        6.22        2.74      1.19 o 
   0   5   5      588.79      576.52      7.88 o 
   2   5   5      175.92      179.95      4.14 o 
   3   5   5        0.03       -1.05      0.98 o 
   4   5   5       19.32       19.22      1.53 o 
   5   5   5        0.76        0.35      1.16 o 
   6   5   5        1.33        3.13      1.33 o 
  -8   6   5       12.21        8.81      2.01 o 
  -7   6   5        6.90        2.50      1.59 o 
  -6   6   5       90.25       79.27      3.73 o 
  -5   6   5      195.56      168.60      5.02 o 
  -4   6   5       45.70       44.36      2.68 o 
  -3   6   5      108.37      109.42      2.79 o 
  -2   6   5       33.88       33.66      1.49 o 
  -1   6   5       78.25       81.98      3.36 o 
   0   6   5      880.47      840.23     13.45 o 
   1   6   5      572.32      590.59     10.24 o 
   2   6   5      278.07      306.44      6.25 o 
   3   6   5       77.36       79.91      2.76 o 
   4   6   5       17.01       18.39      1.88 o 
   5   6   5        3.62        3.36      1.37 o 
  -7   7   5        1.14        1.94      1.66 o 
  -6   7   5        5.85        8.46      1.94 o 
  -5   7   5        6.98        7.08      1.76 o 
  -4   7   5       80.81       88.65      4.54 o 
  -3   7   5        1.48        0.49      0.91 o 
  -2   7   5       46.21       51.03      1.94 o 
  -1   7   5        7.75        8.77      1.20 o 
   0   7   5       43.88       41.65      1.76 o 
   2   7   5        0.95       -0.67      1.36 o 
   3   7   5       90.15       98.28      3.31 o 
  -6   8   5       29.71       33.50      2.78 o 
  -5   8   5       27.81       37.03      2.78 o 
  -4   8   5       42.89       32.73      2.61 o 
  -3   8   5       16.76       18.64      2.04 o 
  -2   8   5       10.37       13.52      1.46 o 
  -1   8   5        0.06        0.11      0.97 o 
   0   8   5       13.59       16.42      1.94 o 
   1   8   5       17.91       20.26      2.75 o 
   2   8   5       50.87       54.78      3.63 o 
  -2 -10   6       28.96       33.68      2.85 o 
  -1 -10   6        0.98        0.00      1.13 o 
   0 -10   6       14.40       16.28      2.59 o 
   1 -10   6        5.46        3.53      1.21 o 
   2 -10   6      134.74      132.59      3.62 o 
   3 -10   6       60.75       61.96      2.44 o 
   4 -10   6       34.46       34.59      1.93 o 
   5 -10   6        8.70        6.72      1.47 o 
  -4  -9   6      102.11      124.89      5.53 o 
  -3  -9   6       36.86       37.73      2.61 o 
  -2  -9   6        3.37        0.21      1.44 o 
  -1  -9   6        0.57       -0.24      1.34 o 
   0  -9   6       12.66       11.96      2.66 o 
   1  -9   6        0.76        0.16      0.92 o 
   2  -9   6       28.47       29.34      1.61 o 
   3  -9   6       76.12       78.80      2.62 o 
   4  -9   6       29.56       29.36      1.74 o 
   5  -9   6        1.23        0.78      1.10 o 
   6  -9   6       18.52       19.79      1.57 o 
   7  -9   6        0.85        0.22      1.31 o 
  -5  -8   6       55.10       64.28      5.11 o 
  -4  -8   6       55.20       63.04      3.82 o 
  -3  -8   6       10.45        7.19      1.62 o 
  -2  -8   6        7.04        6.57      3.19 o 
  -1  -8   6      136.17      141.33      3.42 o 
   0  -8   6      610.37      643.40     13.72 o 
   1  -8   6        8.27        8.28      2.34 o 
   2  -8   6       79.43       85.45      2.57 o 
   3  -8   6        9.39        7.84      1.43 o 
   4  -8   6       24.20       22.86      2.27 o 
   5  -8   6        4.27        4.70      2.04 o 
   6  -8   6        0.01       -0.19      1.02 o 
   7  -8   6       18.37       15.29      1.69 o 
   8  -8   6        3.76        2.91      1.38 o 
  -6  -7   6       14.59       11.08      1.57 o 
  -5  -7   6        2.03        0.50      1.06 o 
  -4  -7   6       38.19       33.78      3.72 o 
  -3  -7   6      754.34      784.32     18.81 o 
  -2  -7   6       54.35       53.86      1.89 o 
  -1  -7   6       79.13       76.10      2.23 o 
   0  -7   6      855.82      876.77     13.99 o 
   1  -7   6        1.60        4.21      0.99 o 
   2  -7   6       44.76       46.16      1.75 o 
   3  -7   6       26.23       23.95      1.99 o 
   4  -7   6       46.84       46.47      2.31 o 
   5  -7   6        9.07        6.17      1.14 o 
   6  -7   6        4.23        2.45      1.03 o 
   7  -7   6       57.34       59.70      2.30 o 
   8  -7   6        0.20       -1.06      1.94 o 
  -7  -6   6       12.36       15.92      1.79 o 
  -6  -6   6       14.98       18.24      1.92 o 
  -5  -6   6      122.86      113.74      3.17 o 
  -4  -6   6       26.64       19.78      1.31 o 
  -3  -6   6       26.00       22.99      1.27 o 
   0  -6   6        2.55        1.74      0.94 o 
   2  -6   6        2.48        1.22      0.88 o 
   3  -6   6       12.33       10.07      1.88 o 
   4  -6   6       13.03       11.33      1.19 o 
   5  -6   6     1180.29     1222.32     19.18 o 
   6  -6   6       18.43       22.01      1.39 o 
   7  -6   6       46.94       46.79      1.99 o 
   8  -6   6       54.19       61.83      2.36 o 
   9  -6   6        0.22       -1.41      1.87 o 
  -8  -5   6       18.79       20.19      2.50 o 
  -7  -5   6        3.97        1.80      1.64 o 
  -6  -5   6       88.24       73.20      2.47 o 
  -5  -5   6       11.55        9.11      1.83 o 
  -4  -5   6        9.38        8.82      1.81 o 
  -3  -5   6      146.02      129.93      3.38 o 
  -2  -5   6      110.82      122.14      2.25 o 
  -1  -5   6        2.13        2.31      0.68 o 
   0  -5   6      404.88      403.70      5.60 o 
   1  -5   6      126.56      125.13      2.22 o 
   2  -5   6       54.74       48.91      2.29 o 
   3  -5   6       35.61       34.78      1.27 o 
   4  -5   6       61.16       71.54      4.16 o 
   5  -5   6      101.29      101.69      2.69 o 
   6  -5   6       15.96       15.27      1.20 o 
   7  -5   6        2.06        2.98      1.05 o 
   8  -5   6        0.08        1.23      1.62 o 
   9  -5   6       15.04       20.72      2.29 o 
  -8  -4   6        6.49        6.76      1.87 o 
  -7  -4   6      121.11      112.70      3.24 o 
  -6  -4   6      214.39      181.39      4.16 o 
  -5  -4   6       11.54       14.74      0.92 o 
  -4  -4   6       37.55       27.83      1.46 o 
  -3  -4   6        7.26        9.83      0.72 o 
  -2  -4   6      180.12      193.95      4.52 o 
  -1  -4   6       66.34       60.00      1.33 o 
   0  -4   6      119.11      127.53      2.18 o 
   1  -4   6      491.19      541.76     13.15 o 
   2  -4   6      152.57      134.49      2.31 o 
   3  -4   6       50.42       40.37      1.12 o 
   4  -4   6      208.09      187.13      4.79 o 
   5  -4   6       62.89       67.52      1.65 o 
   6  -4   6      158.74      153.11      5.04 o 
   7  -4   6        4.77        3.28      0.97 o 
   8  -4   6        0.46        0.04      1.55 o 
   9  -4   6        0.38        0.21      1.76 o 
  -9  -3   6        0.10        0.99      1.76 o 
  -8  -3   6       30.39       22.79      2.36 o 
  -7  -3   6      378.88      334.07      7.19 o 
  -6  -3   6       12.08       12.85      1.83 o 
  -5  -3   6       35.15       26.48      1.05 o 
  -4  -3   6        2.07        0.05      0.49 o 
  -3  -3   6      106.47      110.48      2.42 o 
  -2  -3   6      109.25      126.83      2.19 o 
  -1  -3   6      774.92      887.63     11.26 o 
   0  -3   6      475.77      517.58      6.83 o 
   1  -3   6       24.30       25.31      0.85 o 
   2  -3   6       31.65       30.56      0.95 o 
   3  -3   6       76.33       74.57      1.58 o 
   5  -3   6      319.56      310.64      5.48 o 
   6  -3   6      563.10      543.35     10.23 o 
   7  -3   6       67.46       62.63      2.19 o 
   8  -3   6       14.79       14.53      2.84 o 
   9  -3   6        8.92        5.07      1.94 o 
  -9  -2   6        5.54        4.93      1.76 o 
  -8  -2   6        1.99        3.98      1.69 o 
  -7  -2   6      263.76      239.61      7.50 o 
  -6  -2   6        9.49        6.01      1.01 o 
  -5  -2   6       61.27       54.78      1.76 o 
  -4  -2   6      212.87      238.15      3.66 o 
  -3  -2   6       23.16       29.42      0.92 o 
  -2  -2   6        1.14        0.84      0.37 o 
  -1  -2   6     2161.01     2319.15     44.46 o 
   0  -2   6      220.02      251.53      3.57 o 
   1  -2   6      159.38      154.09      2.42 o 
   2  -2   6      591.92      568.10      7.53 o 
   3  -2   6       41.41       47.38      1.21 o 
   4  -2   6      117.96      108.12      2.07 o 
   5  -2   6      262.37      249.74      6.37 o 
   6  -2   6     3863.96     3713.31     45.24 o 
   7  -2   6       25.21       21.32      1.49 o 
   8  -2   6        0.10       -0.77      0.97 o 
   9  -2   6       11.90       14.92      2.78 o 
  -9  -1   6        0.15        2.36      1.62 o 
  -8  -1   6       33.37       31.64      2.50 o 
  -7  -1   6       75.94       69.65      2.68 o 
  -6  -1   6      160.67      162.96      3.72 o 
  -5  -1   6      108.99      103.38      3.75 o 
  -4  -1   6       50.46       45.13      1.18 o 
  -3  -1   6      169.86      177.10      2.77 o 
  -2  -1   6      114.31      115.08      2.73 o 
  -1  -1   6       58.74       36.69      1.38 o 
   0  -1   6        1.34        0.82      0.63 o 
   1  -1   6        8.13        6.11      0.50 o 
   2  -1   6      295.15      319.50      4.52 o 
   3  -1   6      274.91      276.96      4.10 o 
   4  -1   6        3.12        0.68      0.52 o 
   5  -1   6      116.49      136.84      7.29 o 
   6  -1   6      315.85      298.31      5.89 o 
   7  -1   6       10.99       11.07      2.25 o 
   8  -1   6        0.46        2.00      1.12 o 
   9  -1   6        4.28        4.70      1.37 o 
 -10   0   6        1.11        0.42      1.94 o 
  -9   0   6        0.00       -0.39      1.51 o 
  -8   0   6       34.22       38.86      2.64 o 
  -7   0   6       99.58       96.44      4.79 o 
  -6   0   6     1259.53     1281.96     28.36 o 
  -5   0   6      139.28      137.02      3.72 o 
  -4   0   6       96.47      103.66      1.94 o 
  -3   0   6      285.24      244.95      4.69 o 
  -2   0   6       55.47       80.73      2.68 o 
  -1   0   6        0.03        0.24      0.54 o 
   0   0   6       11.94        8.47      0.77 o 
   1   0   6      116.38      100.16      1.79 o 
   2   0   6       21.33       19.48      0.79 o 
   3   0   6        0.14        1.26      0.49 o 
   4   0   6       24.05       19.98      1.00 o 
   5   0   6       88.22       75.62      2.26 o 
   6   0   6       31.55       29.65      2.08 o 
   7   0   6       34.47       41.60      1.92 o 
   8   0   6        0.00       -0.21      1.10 o 
   9   0   6        8.82        9.19      1.62 o 
 -10   1   6       17.85       19.59      2.25 o 
  -9   1   6       25.89       26.00      2.33 o 
  -8   1   6       11.10        1.48      1.27 o 
  -7   1   6      493.60      520.18      9.43 o 
  -6   1   6     2324.61     2435.14     37.60 o 
  -5   1   6      154.65      145.12      3.47 o 
  -4   1   6       63.19       68.58      2.10 o 
  -3   1   6       82.82       60.02      1.88 o 
  -2   1   6        0.91        0.53      0.30 o 
  -1   1   6       11.57        6.37      0.83 o 
   0   1   6     1875.06     1967.41     24.13 o 
   1   1   6     1028.47     1095.31     13.81 o 
   2   1   6       25.47       19.32      1.06 o 
   3   1   6        2.67        3.99      0.73 o 
   4   1   6      125.32      122.42      4.84 o 
   5   1   6       42.41       31.79      2.29 o 
   6   1   6        4.70        5.60      1.27 o 
   7   1   6       82.99       75.98      2.64 o 
   8   1   6       28.14       24.68      1.85 o 
  -9   2   6        8.03        8.10      2.40 o 
  -8   2   6      100.32      105.93      3.14 o 
  -7   2   6      168.45      182.47      6.15 o 
  -6   2   6      535.70      561.27      9.93 o 
  -5   2   6        7.30        3.92      0.89 o 
  -4   2   6      279.38      260.69      5.18 o 
  -3   2   6      275.16      276.56      5.34 o 
  -2   2   6      134.71      121.82      2.10 o 
  -1   2   6      252.29      269.33      3.92 o 
   0   2   6      548.82      619.54      8.91 o 
   1   2   6      187.33      178.78      2.97 o 
   2   2   6      175.94      173.51      3.17 o 
   3   2   6        7.51        6.22      0.75 o 
   4   2   6        1.50        0.20      0.73 o 
   5   2   6       17.41       11.96      2.38 o 
   6   2   6        0.09       -1.21      0.97 o 
   7   2   6      136.58      133.97      3.77 o 
   8   2   6        3.77        5.13      1.48 o 
  -9   3   6       26.64       31.00      2.54 o 
  -8   3   6        1.86        0.28      1.17 o 
  -7   3   6       34.23       25.44      5.94 o 
  -6   3   6       16.39       12.98      3.98 o 
  -5   3   6      168.09      162.45      5.25 o 
  -4   3   6        1.79        1.27      0.77 o 
  -3   3   6       46.38       43.65      1.66 o 
  -2   3   6      447.27      397.16      5.55 o 
  -1   3   6      226.70      244.81      3.74 o 
   0   3   6      131.77      133.39      2.44 o 
   1   3   6       22.89       18.73      1.13 o 
   2   3   6       49.91       50.77      1.43 o 
   3   3   6        1.07        1.06      0.83 o 
   4   3   6       15.99       11.77      2.24 o 
   5   3   6       21.37       20.25      1.48 o 
   6   3   6        2.44        1.89      1.27 o 
   7   3   6        4.06        2.70      1.87 o 
  -9   4   6        0.38        0.39      1.69 o 
  -8   4   6        5.31        1.87      1.69 o 
  -7   4   6        1.75        2.50      1.51 o 
  -6   4   6        3.12        3.02      1.02 o 
  -5   4   6      578.20      514.77      9.18 o 
  -4   4   6        0.67        2.04      0.83 o 
  -3   4   6       13.10       11.87      1.59 o 
  -2   4   6       22.19       20.51      1.25 o 
  -1   4   6       91.73       74.50      1.69 o 
   0   4   6       80.64       81.28      2.39 o 
   1   4   6       37.30       35.63      1.27 o 
   2   4   6       65.75       72.73      1.85 o 
   3   4   6       62.03       57.99      3.10 o 
   4   4   6        0.00        2.18      1.05 o 
   5   4   6       21.06       21.21      1.61 o 
   6   4   6        0.35        1.07      1.29 o 
  -8   5   6       36.50       37.70      2.85 o 
  -7   5   6       22.58       14.69      2.11 o 
  -6   5   6       73.54       59.26      3.21 o 
  -5   5   6      520.66      450.54     11.77 o 
  -4   5   6       25.20       19.76      1.87 o 
  -3   5   6       51.36       61.78      2.12 o 
  -2   5   6       49.08       41.36      1.67 o 
  -1   5   6       24.61       21.78      1.37 o 
   0   5   6      238.79      242.24      4.62 o 
   1   5   6      425.25      426.85      6.32 o 
   2   5   6      478.60      452.68     27.55 o 
   3   5   6       88.04       83.75      3.03 o 
   4   5   6        5.15        3.35      1.32 o 
   5   5   6        2.63        0.29      1.29 o 
  -7   6   6       51.02       50.35      3.17 o 
  -6   6   6       17.73       14.02      2.25 o 
  -5   6   6        6.21        4.47      1.51 o 
  -4   6   6       23.49       21.49      2.01 o 
  -3   6   6       37.38       31.29      2.25 o 
  -2   6   6       21.97       20.58      1.90 o 
  -1   6   6      338.19      333.20      9.48 o 
   0   6   6      150.04      136.77      7.87 o 
   1   6   6      298.51      297.12      8.65 o 
   2   6   6      244.99      256.38      8.07 o 
   3   6   6      208.23      220.98      5.22 o 
   4   6   6        0.44       -0.42      2.20 o 
  -6   7   6        4.08        5.00      1.90 o 
  -5   7   6       10.05       14.62      2.18 o 
  -4   7   6        9.25        6.83      1.73 o 
  -3   7   6        0.55        1.69      1.41 o 
  -2   7   6        0.00       -0.60      1.20 o 
  -1   7   6        2.13        1.55      1.37 o 
   0   7   6       75.41       72.79      3.45 o 
   2   7   6       17.10       14.23      2.61 o 
  -4   8   6       55.64       74.41      3.91 o 
  -3   8   6       10.60       14.80      2.33 o 
  -2   8   6        2.88        2.36      1.62 o 
  -1   8   6        0.70       -0.92      1.48 o 
  -1 -10   7        0.56        0.95      1.25 o 
   0 -10   7       17.89       20.27      1.66 o 
   1 -10   7       36.08       35.29      1.94 o 
   2 -10   7       14.35       12.48      3.52 o 
   3 -10   7      142.69      156.45      4.09 o 
   4 -10   7       30.04       27.24      1.82 o 
   5 -10   7      273.90      292.21      9.23 o 
  -4  -9   7       62.50       86.67      4.54 o 
  -2  -9   7       20.74       23.07      1.56 o 
  -1  -9   7        9.62       11.01      2.11 o 
   0  -9   7        1.63        0.06      0.99 o 
   1  -9   7        9.60       10.31      4.28 o 
   2  -9   7       62.17       56.91      2.21 o 
   3  -9   7        4.67        2.81      1.08 o 
   4  -9   7       30.79       33.98      1.84 o 
   5  -9   7       12.11       14.98      1.69 o 
   6  -9   7       14.45       15.47      1.80 o 
  -5  -8   7        0.04        0.92      1.73 o 
  -4  -8   7        0.00       -0.83      1.12 o 
  -2  -8   7       40.11       48.56      1.95 o 
  -1  -8   7       54.85       60.58      2.14 o 
   0  -8   7      212.14      229.84      4.84 o 
   1  -8   7      125.11      127.41      3.29 o 
   2  -8   7      125.26      141.24      3.52 o 
   3  -8   7        0.10       -1.06      0.94 o 
   4  -8   7       10.94       11.93      1.42 o 
   5  -8   7       28.42       25.16      1.60 o 
   6  -8   7       11.81       11.71      1.88 o 
   7  -8   7       24.10       28.00      1.82 o 
  -6  -7   7        0.37        0.04      1.69 o 
  -5  -7   7        4.66        3.42      1.66 o 
  -4  -7   7       43.26       40.73      1.88 o 
  -3  -7   7        2.99       -0.51      1.04 o 
  -2  -7   7       64.90       63.96      1.72 o 
  -1  -7   7     1703.56     1678.31     21.07 o 
   1  -7   7        0.93        0.06      0.90 o 
   2  -7   7       10.29        9.08      1.07 o 
   3  -7   7      211.95      219.06      4.61 o 
   4  -7   7        6.96        7.06      1.13 o 
   5  -7   7       24.44       24.81      1.49 o 
   6  -7   7       22.06       19.40      1.52 o 
   7  -7   7       28.22       22.47      3.05 o 
   8  -7   7        0.05       -1.41      1.22 o 
  -7  -6   7        0.02       -0.39      1.69 o 
  -6  -6   7       18.83       17.79      2.15 o 
  -5  -6   7       88.53       85.51      3.95 o 
  -4  -6   7      164.11      156.33      2.97 o 
  -3  -6   7       38.41       31.81      1.54 o 
  -2  -6   7      193.86      184.97      3.17 o 
  -1  -6   7      326.67      347.10      5.12 o 
   0  -6   7      309.02      300.84      4.53 o 
   1  -6   7        4.32        6.09      0.77 o 
   2  -6   7       12.60       12.11      0.79 o 
   3  -6   7        0.23       -0.22      0.68 o 
   4  -6   7       53.68       49.09      1.84 o 
   5  -6   7       51.86       54.73      2.02 o 
   6  -6   7        0.00       -1.27      0.93 o 
   7  -6   7       10.56        9.69      1.35 o 
   8  -6   7        0.48       -1.32      2.04 o 
  -8  -5   7       43.86       44.96      3.28 o 
  -7  -5   7       16.75       10.43      2.01 o 
  -6  -5   7        9.37       12.61      2.11 o 
  -5  -5   7      168.73      143.67      5.28 o 
  -4  -5   7       74.28       53.12      4.09 o 
  -3  -5   7      619.22      583.54      9.56 o 
  -2  -5   7       21.32       18.26      1.35 o 
  -1  -5   7      134.32      120.50      2.62 o 
   0  -5   7      151.22      138.92      2.46 o 
   1  -5   7      412.15      417.96      5.84 o 
   2  -5   7       97.92       94.57      1.90 o 
   3  -5   7      132.50      123.79      3.61 o 
   4  -5   7       10.90       11.21      2.45 o 
   5  -5   7        0.28       -0.32      0.82 o 
   6  -5   7        7.01        4.92      1.07 o 
   7  -5   7        9.68        6.10      1.23 o 
   8  -5   7        2.45        1.37      1.73 o 
   9  -5   7        2.28        0.56      1.87 o 
  -8  -4   7        2.03        2.64      1.83 o 
  -7  -4   7        6.11        2.96      1.69 o 
  -6  -4   7      184.85      154.88      5.67 o 
  -5  -4   7       36.00       29.50      1.81 o 
  -3  -4   7      216.47      211.28      4.56 o 
  -2  -4   7      167.96      161.48      3.62 o 
  -1  -4   7      159.33      179.40      2.90 o 
   0  -4   7       80.31       71.37      1.51 o 
   1  -4   7        7.06        7.87      0.70 o 
   2  -4   7       53.66       57.89      1.39 o 
   3  -4   7       11.69       13.11      0.75 o 
   4  -4   7      183.43      171.00      3.87 o 
   5  -4   7        1.29        1.42      0.62 o 
   6  -4   7        8.10        7.71      2.27 o 
   7  -4   7        4.50        0.99      1.51 o 
   8  -4   7       49.89       44.64      2.96 o 
   9  -4   7        0.01        0.63      1.90 o 
  -9  -3   7       32.24       26.11      2.78 o 
  -8  -3   7        0.96       -0.35      1.62 o 
  -7  -3   7      137.07      123.49      5.00 o 
  -6  -3   7        1.51       -0.65      0.92 o 
  -5  -3   7       61.26       62.43      3.10 o 
  -4  -3   7       20.89       20.36      1.30 o 
  -3  -3   7      192.66      190.52      4.10 o 
  -2  -3   7       11.20       13.43      1.41 o 
  -1  -3   7      440.62      464.55      8.13 o 
   0  -3   7      192.12      192.62      2.97 o 
   1  -3   7      587.27      580.82      8.06 o 
   2  -3   7      155.63      153.14      2.56 o 
   3  -3   7       42.93       41.11      1.26 o 
   4  -3   7      136.13      134.27      2.48 o 
   5  -3   7       69.25       59.43      2.10 o 
   6  -3   7      204.40      204.15      3.50 o 
   7  -3   7       12.29       13.36      2.87 o 
   8  -3   7       58.05       47.90      2.13 o 
   9  -3   7       24.30       23.68      2.54 o 
  -9  -2   7       18.56       22.83      2.54 o 
  -8  -2   7       11.79       10.89      2.01 o 
  -7  -2   7        5.99        6.06      1.69 o 
  -6  -2   7      112.53      103.20      3.86 o 
  -5  -2   7       60.37       67.16      2.28 o 
  -4  -2   7        7.53        7.10      2.70 o 
  -3  -2   7      192.35      195.53      4.20 o 
  -2  -2   7       36.41       43.70      1.66 o 
  -1  -2   7       20.88       23.30      1.66 o 
   0  -2   7        5.36        7.07      1.43 o 
   1  -2   7      157.49      162.67      4.79 o 
   2  -2   7      121.58      110.48      2.03 o 
   3  -2   7       51.65       45.79      1.27 o 
   4  -2   7       95.85       86.18      1.87 o 
   5  -2   7      451.29      389.66      5.67 o 
   6  -2   7      162.44      151.85      3.65 o 
   7  -2   7      381.38      372.37      7.23 o 
   8  -2   7       10.24       11.01      1.76 o 
   9  -2   7       26.92       22.99      1.94 o 
  -9  -1   7        0.15        0.67      1.66 o 
  -8  -1   7       70.41       71.41      3.66 o 
  -7  -1   7      133.06      132.83      3.44 o 
  -6  -1   7      197.67      199.65      4.56 o 
  -5  -1   7        0.53        0.96      0.90 o 
  -4  -1   7      214.14      226.59      4.76 o 
  -3  -1   7       63.69       60.93      2.01 o 
  -2  -1   7        4.53        4.11      0.83 o 
  -1  -1   7      218.69      225.86      5.78 o 
   0  -1   7      191.63      191.21      4.07 o 
   1  -1   7       30.86       27.01      1.24 o 
   2  -1   7       25.81       20.68      0.83 o 
   3  -1   7      116.81      123.28      2.30 o 
   4  -1   7        1.60        1.87      0.62 o 
   5  -1   7        0.01       -0.04      0.61 o 
   6  -1   7      115.67      107.06      4.46 o 
   7  -1   7       42.68       39.89      1.92 o 
   8  -1   7       18.06       14.95      1.73 o 
  -8   0   7       10.07       10.18      2.50 o 
  -7   0   7      260.38      284.27      6.00 o 
  -6   0   7      205.61      224.41      4.95 o 
  -5   0   7     1310.10     1387.68     22.22 o 
  -4   0   7      202.66      199.14      4.69 o 
  -3   0   7       69.04       75.40      2.24 o 
  -2   0   7      266.92      307.85      5.85 o 
  -1   0   7       15.37       12.85      0.97 o 
   0   0   7       57.74       53.26      1.78 o 
   1   0   7      120.89      114.43      2.83 o 
   2   0   7      124.05      140.43      2.47 o 
   3   0   7        8.96        7.47      1.05 o 
   4   0   7       11.13       11.98      0.89 o 
   5   0   7        1.20        1.65      0.90 o 
   6   0   7        9.26       13.68      2.36 o 
   7   0   7        2.97        1.54      1.13 o 
   8   0   7        9.23        9.36      2.61 o 
  -9   1   7        5.84        6.10      2.33 o 
  -8   1   7      201.05      205.60      4.88 o 
  -7   1   7       88.52       95.02      2.96 o 
  -6   1   7        0.00        0.05      0.98 o 
  -5   1   7       37.63       36.49      1.81 o 
  -4   1   7     2156.53     2333.20     36.07 o 
  -3   1   7        3.39        0.18      0.69 o 
  -2   1   7      122.90      135.63      3.24 o 
  -1   1   7      168.64      194.72      4.13 o 
   0   1   7        0.01       -0.64      0.59 o 
   1   1   7      186.54      189.05      4.05 o 
   2   1   7      109.38      113.22      2.87 o 
   3   1   7       99.65      100.55      2.12 o 
   4   1   7        1.28        2.18      0.90 o 
   5   1   7       28.15       25.75      5.67 o 
   6   1   7       40.93       38.21      1.86 o 
   7   1   7        0.90        2.41      1.39 o 
   8   1   7       47.88       48.83      2.40 o 
  -9   2   7       30.32       37.80      3.45 o 
  -8   2   7       19.41       15.61      1.81 o 
  -7   2   7        8.51        5.15      1.24 o 
  -6   2   7        1.80        0.91      0.99 o 
  -5   2   7      210.89      215.15      4.72 o 
  -4   2   7        0.09       -0.13      0.80 o 
  -3   2   7       23.10       20.94      1.32 o 
  -2   2   7        8.79        3.06      1.44 o 
  -1   2   7       47.63       44.45      1.71 o 
   0   2   7       39.57       44.86      2.31 o 
   1   2   7      277.74      291.19      8.60 o 
   2   2   7       57.70       59.26      1.99 o 
   3   2   7       60.98       56.37      1.55 o 
   4   2   7        6.06        6.24      1.83 o 
   5   2   7        0.00       -0.41      1.25 o 
   6   2   7       27.71       27.88      1.79 o 
   7   2   7       43.52       39.14      2.13 o 
  -9   3   7        0.04        1.13      2.01 o 
  -8   3   7        6.22        3.31      1.31 o 
  -7   3   7       11.20        8.58      1.33 o 
  -6   3   7       13.13        9.60      1.39 o 
  -5   3   7      174.65      151.64      3.76 o 
  -4   3   7        2.59        2.08      0.89 o 
  -3   3   7      102.76      120.65      3.10 o 
  -2   3   7        7.80        6.66      1.37 o 
  -1   3   7        7.50        8.82      1.13 o 
   0   3   7       18.43       17.46      1.23 o 
   1   3   7       43.12       47.15      1.81 o 
   2   3   7      171.53      166.27      3.85 o 
   3   3   7        7.23        5.95      1.73 o 
   4   3   7        0.30       -0.58      0.98 o 
   5   3   7        0.18        1.37      1.11 o 
   6   3   7        2.83        2.08      2.08 o 
  -8   4   7        4.12        5.28      1.97 o 
  -7   4   7       12.09        7.54      1.76 o 
  -6   4   7        4.66        2.99      1.64 o 
  -5   4   7       96.82       81.53      3.66 o 
  -4   4   7       54.48       49.85      2.78 o 
  -3   4   7       52.92       50.64      1.97 o 
  -2   4   7       14.32       15.95      1.23 o 
  -1   4   7        0.81        0.65      0.82 o 
   0   4   7       56.93       61.84      2.52 o 
   1   4   7        2.56        1.44      1.00 o 
   2   4   7      161.45      161.21      3.86 o 
   3   4   7        0.05        0.07      1.41 o 
   4   4   7        6.95       10.89      2.25 o 
   5   4   7        5.71        7.82      2.15 o 
  -8   5   7       11.55        9.02      2.33 o 
  -7   5   7       44.33       42.95      2.99 o 
  -6   5   7        0.80        1.16      1.55 o 
  -5   5   7       16.59       12.58      2.08 o 
  -4   5   7       99.93       88.50      3.95 o 
  -3   5   7      284.10      204.24     12.67 o 
  -2   5   7       29.51       24.28      2.99 o 
  -1   5   7      106.69      105.28      3.01 o 
   0   5   7       63.29       64.41      2.29 o 
   1   5   7       25.57       26.11      1.59 o 
   3   5   7      267.49      303.62      9.34 o 
   4   5   7      191.06      216.07      7.54 o 
  -6   6   7        0.61        0.18      1.73 o 
  -5   6   7        0.35        1.09      1.34 o 
  -4   6   7       15.02       10.96      2.04 o 
  -3   6   7        0.04       -0.28      1.34 o 
  -2   6   7        1.24        1.87      1.34 o 
  -1   6   7        0.40       -0.64      1.02 o 
   0   6   7       40.60       42.28      1.92 o 
   1   6   7        4.29        4.65      1.80 o 
   2   6   7       96.57      109.36      4.86 o 
   3   6   7       68.41       73.92      4.12 o 
  -5   7   7        1.30        0.49      1.48 o 
  -4   7   7       37.29       38.75      2.92 o 
  -3   7   7       10.47       12.72      2.18 o 
  -2   7   7      148.55      148.89      5.57 o 
  -1   7   7        3.38        4.54      1.66 o 
  -1 -10   8        1.50        3.28      1.97 o 
   0 -10   8        4.44        3.48      1.37 o 
   1 -10   8       10.82       10.80      1.83 o 
   2 -10   8       24.01       25.52      1.91 o 
   3 -10   8        6.18        6.55      1.53 o 
   4 -10   8        8.87       11.12      3.36 o 
  -2  -9   8        0.30       -0.49      1.66 o 
  -1  -9   8       44.66       49.92      3.17 o 
   0  -9   8        1.38        2.72      1.10 o 
   1  -9   8       30.80       31.15      1.82 o 
   2  -9   8      165.84      187.77      4.45 o 
   3  -9   8        0.53        0.89      1.15 o 
   4  -9   8        4.12        2.27      1.25 o 
   5  -9   8        1.57        0.61      1.24 o 
   6  -9   8        1.25        1.42      1.35 o 
  -3  -8   8       10.88        6.87      1.66 o 
  -2  -8   8        4.18        3.35      1.48 o 
  -1  -8   8      216.33      214.91      6.52 o 
   0  -8   8        1.85       -0.63      1.23 o 
   1  -8   8       54.97       53.38      3.17 o 
   2  -8   8      518.98      530.05     13.88 o 
   3  -8   8        7.17        9.47      1.36 o 
   4  -8   8       23.49       24.96      1.57 o 
   5  -8   8       12.67       11.67      1.40 o 
   6  -8   8       11.48        8.74      1.52 o 
   7  -8   8        2.14        0.73      1.33 o 
  -6  -7   8        3.27        6.48      2.11 o 
  -5  -7   8       48.30       53.09      3.28 o 
  -3  -7   8       70.13       64.50      2.26 o 
  -2  -7   8      112.62      107.41      2.96 o 
  -1  -7   8      241.70      235.71      5.94 o 
   0  -7   8      926.93      915.73     21.14 o 
   1  -7   8      210.78      219.09      4.53 o 
   2  -7   8       57.85       60.54      3.95 o 
   3  -7   8       11.35        6.55      1.41 o 
   4  -7   8        0.16       -0.75      0.90 o 
   5  -7   8       11.48        8.09      1.34 o 
   6  -7   8        1.16        1.46      1.17 o 
   7  -7   8      227.65      239.70      5.42 o 
  -6  -6   8       45.13       37.56      2.96 o 
  -5  -6   8        6.85        2.82      1.55 o 
  -4  -6   8        0.17       -0.49      1.23 o 
  -3  -6   8        9.86        7.54      2.17 o 
  -2  -6   8        2.39        1.48      1.37 o 
  -1  -6   8       95.36      105.34      2.88 o 
   0  -6   8      490.15      484.48      8.59 o 
   1  -6   8      114.81      123.48      3.11 o 
   2  -6   8       39.17       40.38      1.28 o 
   3  -6   8       47.69       52.42      1.82 o 
   4  -6   8       33.99       32.65      1.51 o 
   5  -6   8        6.64        3.80      1.13 o 
   6  -6   8       50.49       48.68      2.08 o 
   7  -6   8      113.86      103.18      3.13 o 
   8  -6   8        1.81        1.37      1.90 o 
  -7  -5   8        0.01        0.21      1.80 o 
  -6  -5   8        6.09        2.96      1.73 o 
  -5  -5   8       11.41        6.38      1.69 o 
  -4  -5   8      354.76      335.81      6.63 o 
  -3  -5   8        1.50        0.70      0.92 o 
  -2  -5   8        0.18       -0.03      0.92 o 
  -1  -5   8       18.68       15.89      1.55 o 
   0  -5   8        9.64        8.62      1.51 o 
   1  -5   8        0.05        0.80      0.75 o 
   2  -5   8      140.20      124.58      3.05 o 
   3  -5   8       29.99       26.43      1.06 o 
   4  -5   8       42.22       39.43      1.54 o 
   5  -5   8        0.11        0.01      0.73 o 
   6  -5   8       23.05       23.73      1.49 o 
   7  -5   8       17.46       16.52      1.54 o 
   8  -5   8       13.38        8.74      2.36 o 
  -8  -4   8        2.54        2.22      1.94 o 
  -7  -4   8        3.57        2.29      1.76 o 
  -6  -4   8        1.87       -0.32      1.44 o 
  -5  -4   8      558.67      503.84     13.78 o 
  -4  -4   8        7.82        6.30      1.14 o 
  -3  -4   8        4.50        4.73      2.03 o 
  -2  -4   8       18.42       14.54      1.26 o 
  -1  -4   8      110.21      112.35      2.93 o 
   0  -4   8      320.09      341.61      6.41 o 
   1  -4   8      185.67      188.40      4.04 o 
   2  -4   8      104.50      116.87      5.11 o 
   3  -4   8      157.00      157.04      3.59 o 
   4  -4   8        3.42        2.80      0.73 o 
   5  -4   8        0.52        0.32      0.96 o 
   6  -4   8       70.05       63.63      2.96 o 
   7  -4   8       42.82       33.08      2.43 o 
   8  -4   8       97.14       85.96      4.26 o 
  -8  -3   8        1.66       -0.21      1.66 o 
  -7  -3   8        1.18        0.25      1.51 o 
  -6  -3   8        3.56        0.39      1.03 o 
  -5  -3   8      469.07      417.99      7.91 o 
  -4  -3   8       12.17       14.67      2.08 o 
  -3  -3   8        2.45        1.63      0.85 o 
  -2  -3   8      137.93      139.85      5.55 o 
  -1  -3   8       16.37       19.45      1.23 o 
   0  -3   8        4.11        3.72      0.81 o 
   1  -3   8     1458.52     1581.00     24.78 o 
   2  -3   8      195.49      196.85      4.17 o 
   3  -3   8      133.58      119.79      2.95 o 
   4  -3   8        0.36        0.26      0.66 o 
   5  -3   8        0.08        0.07      0.67 o 
   6  -3   8       24.63       19.94      1.27 o 
   7  -3   8        0.89       -0.30      1.03 o 
   8  -3   8      871.66      807.88     13.86 o 
  -7  -2   8        2.50        2.54      2.04 o 
  -6  -2   8       56.68       55.08      2.26 o 
  -5  -2   8       46.65       44.91      2.01 o 
  -4  -2   8      134.52      144.95      3.63 o 
  -3  -2   8        9.02        9.29      1.16 o 
  -2  -2   8       37.96       41.67      2.71 o 
  -1  -2   8      112.88      100.37      2.70 o 
   0  -2   8        8.77       13.02      1.73 o 
   1  -2   8       36.89       32.04      1.46 o 
   2  -2   8       11.26       12.37      1.18 o 
   3  -2   8        7.33        7.88      1.03 o 
   4  -2   8      246.86      232.94      4.76 o 
   5  -2   8        8.19        7.30      1.24 o 
   6  -2   8        1.21       -0.33      0.89 o 
   7  -2   8      183.22      183.08      4.65 o 
   8  -2   8      516.49      480.92      9.11 o 
  -9  -1   8       12.26        8.35      2.92 o 
  -8  -1   8        0.09        0.21      1.80 o 
  -7  -1   8        1.02        0.06      1.67 o 
  -6  -1   8        1.88        3.50      1.19 o 
  -5  -1   8        8.66       11.10      1.37 o 
  -4  -1   8      853.50      853.62     14.38 o 
  -3  -1   8      179.32      197.35      4.41 o 
  -2  -1   8        9.50        5.85      0.91 o 
  -1  -1   8      122.60      119.64      3.05 o 
   0  -1   8       32.04       23.39      1.32 o 
   1  -1   8       16.16       12.63      1.12 o 
   2  -1   8       59.26       58.79      1.98 o 
   3  -1   8       68.25       70.42      2.57 o 
   4  -1   8        0.15        1.33      0.79 o 
   5  -1   8       88.89       86.18      3.80 o 
   6  -1   8        6.63        4.42      1.15 o 
   7  -1   8       13.38       14.20      2.70 o 
   8  -1   8        0.07       -0.12      1.27 o 
  -9   0   8        0.33        2.33      2.43 o 
  -8   0   8       14.63       17.21      3.52 o 
  -7   0   8       19.93       16.09      2.91 o 
  -6   0   8       54.21       52.23      2.18 o 
  -5   0   8      565.94      572.38     10.28 o 
  -4   0   8     2559.06     2609.67     40.33 o 
  -3   0   8        4.23        5.11      1.23 o 
  -2   0   8       59.98       57.01      2.24 o 
  -1   0   8       39.20       28.14      1.44 o 
   0   0   8       61.56       46.54      3.96 o 
   1   0   8       65.37       66.32      2.15 o 
   2   0   8      265.26      257.81      5.24 o 
   3   0   8      411.43      408.81      7.56 o 
   4   0   8        2.50        2.99      0.95 o 
   5   0   8        7.75        8.74      1.87 o 
   6   0   8       19.96       18.85      2.15 o 
   7   0   8        0.52        0.49      1.66 o 
  -9   1   8       19.16       17.72      3.24 o 
  -8   1   8        0.54        2.02      1.39 o 
  -7   1   8        0.48        0.15      1.51 o 
  -6   1   8       45.90       51.18      2.14 o 
  -5   1   8      410.51      411.97      7.87 o 
  -4   1   8      643.65      660.99     12.60 o 
  -3   1   8       57.95       53.89      2.00 o 
  -2   1   8      305.84      329.91      6.41 o 
  -1   1   8       11.26        9.61      1.14 o 
   0   1   8      117.34      117.24      3.06 o 
   1   1   8       38.64       39.08      1.70 o 
   2   1   8      750.56      766.23     12.98 o 
   3   1   8        1.58        1.16      0.90 o 
   4   1   8       41.24       42.28      2.75 o 
   5   1   8        1.14        1.09      1.44 o 
   6   1   8       10.05       12.19      2.29 o 
   7   1   8        0.30       -2.11      1.76 o 
  -8   2   8       81.76       95.44      4.39 o 
  -7   2   8       46.37       53.97      2.33 o 
  -6   2   8        5.70        5.39      1.12 o 
  -5   2   8       20.69       21.38      1.90 o 
  -4   2   8       38.71       40.50      1.84 o 
  -3   2   8       93.86       82.44      2.57 o 
  -2   2   8       23.30       19.32      1.28 o 
  -1   2   8      283.36      291.81      5.85 o 
   0   2   8       39.87       37.00      1.69 o 
   1   2   8       60.84       55.56      2.38 o 
   2   2   8        3.82        3.80      1.69 o 
   3   2   8       11.67       14.03      1.33 o 
   4   2   8        2.11        0.07      1.37 o 
   5   2   8        5.91        3.28      1.76 o 
   6   2   8        0.02        0.35      1.76 o 
  -8   3   8       41.83       43.13      4.93 o 
  -7   3   8       11.93       13.35      1.69 o 
  -6   3   8        1.35        0.55      1.09 o 
  -5   3   8       11.85       12.24      3.14 o 
  -4   3   8       54.77       58.21      2.43 o 
  -3   3   8      300.74      276.29      5.74 o 
  -2   3   8        1.47       -0.04      0.89 o 
  -1   3   8        2.97        4.35      1.04 o 
   0   3   8       33.85       32.52      1.62 o 
   1   3   8       33.22       30.88      1.71 o 
   2   3   8       37.98       35.16      1.75 o 
   3   3   8        0.01        0.78      1.55 o 
   4   3   8       45.79       45.94      2.99 o 
   5   3   8        2.02        0.63      1.80 o 
  -7   4   8       33.64       50.77      3.28 o 
  -6   4   8       61.81       52.35      3.14 o 
  -5   4   8        0.34        0.20      1.01 o 
  -4   4   8       46.32       33.85      2.48 o 
  -3   4   8      550.82      520.99     18.25 o 
  -2   4   8        0.07       -0.23      0.95 o 
  -1   4   8      114.34      113.31      3.19 o 
   0   4   8        0.05       -1.30      1.07 o 
   1   4   8        4.50        5.30      1.14 o 
   2   4   8       57.14       60.67      3.38 o 
   3   4   8       45.65       46.72      2.99 o 
   4   4   8      175.94      195.39      7.08 o 
  -6   5   8        9.39        8.88      2.08 o 
  -5   5   8       86.98       84.94      4.12 o 
  -4   5   8       20.34       19.98      2.54 o 
  -3   5   8       52.63       48.72      2.12 o 
  -2   5   8       63.52       57.86      2.32 o 
  -1   5   8       39.99       34.57      1.87 o 
   0   5   8       34.41       32.56      1.79 o 
   1   5   8       43.80       40.07      1.97 o 
   2   5   8       65.15       72.89      3.95 o 
   3   5   8      168.88      188.28      6.91 o 
  -5   6   8        6.87        4.90      1.87 o 
  -4   6   8        9.65       13.35      2.29 o 
  -3   6   8        2.60        2.04      1.55 o 
  -2   6   8        0.24       -0.14      1.51 o 
  -1   6   8        2.79        3.60      1.39 o 
   0   6   8        2.03        2.67      1.33 o 
   1   6   8       46.90       49.71      3.31 o 
  -2  -9   9        1.05        1.90      1.97 o 
  -1  -9   9        0.77       -0.07      1.83 o 
   0  -9   9       20.54       27.69      2.68 o 
   1  -9   9       65.28       73.46      4.05 o 
   2  -9   9        0.09        0.60      1.80 o 
   3  -9   9       16.46       19.06      2.96 o 
   4  -9   9       89.89       90.97      4.69 o 
  -4  -8   9        2.06        8.03      2.40 o 
  -3  -8   9        1.73       -2.59      1.73 o 
  -2  -8   9       10.58        8.56      2.04 o 
  -1  -8   9       32.40       30.02      2.33 o 
   0  -8   9       50.39       52.00      2.92 o 
   1  -8   9      275.19      264.16      7.82 o 
   3  -8   9      124.72      134.37      5.43 o 
   4  -8   9       15.59       18.71      2.61 o 
   5  -8   9       71.04       76.13      4.16 o 
   6  -8   9       10.67       11.91      2.54 o 
  -5  -7   9       17.09       25.93      3.07 o 
  -4  -7   9        0.48       -0.14      1.73 o 
  -3  -7   9       60.68       62.80      2.38 o 
  -2  -7   9       56.23       56.66      2.26 o 
  -1  -7   9        1.33        1.53      1.07 o 
   0  -7   9      104.25      113.09      4.37 o 
   1  -7   9      538.37      505.64     12.79 o 
   2  -7   9        0.11        1.20      1.30 o 
   3  -7   9       45.29       40.48      2.47 o 
   5  -7   9       21.89       19.55      2.25 o 
   6  -7   9      112.79      115.63      5.04 o 
   7  -7   9       18.43       15.36      2.57 o 
  -5  -6   9        0.08        0.49      1.90 o 
  -4  -6   9       95.14       90.89      6.11 o 
  -3  -6   9       98.75       88.15      2.78 o 
  -2  -6   9       90.55       83.07      2.66 o 
  -1  -6   9       68.64       70.48      2.41 o 
   0  -6   9        1.44        0.71      0.92 o 
   1  -6   9       35.59       35.71      1.64 o 
   2  -6   9       20.82       21.88      1.33 o 
   3  -6   9      112.99      107.53      4.16 o 
   4  -6   9        8.32        9.65      1.76 o 
   5  -6   9        0.08       -1.41      1.16 o 
   6  -6   9        0.02       -0.78      1.69 o 
   7  -6   9        1.03        1.44      1.90 o 
  -6  -5   9       37.43       36.36      3.35 o 
  -5  -5   9       40.90       38.22      9.21 o 
  -4  -5   9      109.51       91.49      2.93 o 
  -3  -5   9      353.78      331.02      6.64 o 
  -2  -5   9      121.77      122.20      3.29 o 
  -1  -5   9      326.73      313.02      9.35 o 
   0  -5   9       26.37       20.98      1.39 o 
   1  -5   9       81.73       76.92      5.71 o 
   2  -5   9        4.61        3.21      0.94 o 
   3  -5   9       14.85       14.94      1.41 o 
   4  -5   9        0.52        0.91      0.97 o 
   5  -5   9       25.91       31.00      2.22 o 
  -7  -4   9       10.80       14.06      3.03 o 
  -6  -4   9       65.84       86.42      4.58 o 
  -5  -4   9      154.94      152.01      3.98 o 
  -4  -4   9       44.57       36.91      1.85 o 
  -3  -4   9      185.85      193.54      4.69 o 
  -2  -4   9       25.15       21.83      1.41 o 
  -1  -4   9      109.37      107.10      2.98 o 
   0  -4   9       12.31       10.38      1.22 o 
   1  -4   9       82.20       91.04      2.63 o 
   2  -4   9        1.94        1.93      1.51 o 
   3  -4   9      176.83      171.93      3.96 o 
   4  -4   9       47.24       48.60      1.90 o 
   5  -4   9       13.27       16.35      1.31 o 
   6  -4   9        2.91        4.41      1.04 o 
  -7  -3   9        6.00        4.65      2.25 o 
  -6  -3   9       51.93       54.28      3.07 o 
  -5  -3   9       84.16       77.24      3.33 o 
  -4  -3   9      135.87      134.48      3.72 o 
  -3  -3   9       59.39       63.50      4.51 o 
  -2  -3   9      142.21      139.51      3.54 o 
  -1  -3   9       13.73       19.03      1.33 o 
   0  -3   9       41.94       43.37      1.81 o 
   1  -3   9       74.80       74.76      2.35 o 
   2  -3   9       44.69       45.55      1.80 o 
   3  -3   9        9.26       12.50      1.28 o 
   4  -3   9       11.30       13.15      1.32 o 
   5  -3   9       33.22       33.96      1.66 o 
   6  -3   9        5.15       10.43      1.94 o 
   7  -3   9      163.08      144.52      5.53 o 
  -8  -2   9        1.36        1.76      2.40 o 
  -7  -2   9        9.97       11.19      1.69 o 
  -6  -2   9       39.54       42.90      2.64 o 
  -5  -2   9       16.20       13.74      1.69 o 
  -4  -2   9      248.15      240.18      5.29 o 
  -3  -2   9        0.02       -0.47      0.91 o 
  -2  -2   9        4.56        3.91      1.02 o 
  -1  -2   9       58.15       57.96      2.09 o 
   0  -2   9        8.20        8.85      1.16 o 
   1  -2   9      129.32      138.05      3.46 o 
   2  -2   9       27.74       25.99      1.47 o 
   3  -2   9        0.02        0.76      0.89 o 
   4  -2   9        0.03       -0.20      0.87 o 
   5  -2   9        8.01       10.26      1.48 o 
   6  -2   9        1.18       -0.07      1.37 o 
   7  -2   9       12.90       13.49      2.33 o 
  -8  -1   9       26.42       29.81      3.03 o 
  -7  -1   9        0.33        0.03      1.20 o 
  -6  -1   9        6.41        5.24      1.57 o 
  -5  -1   9      284.63      301.96      6.36 o 
  -4  -1   9      191.95      205.26      4.77 o 
  -3  -1   9      579.55      553.39      9.99 o 
  -2  -1   9      485.44      504.77     11.04 o 
  -1  -1   9       74.17       75.61      2.46 o 
   0  -1   9       64.01       65.65      2.23 o 
   1  -1   9       31.64       31.06      1.54 o 
   2  -1   9      196.83      191.55      4.33 o 
   3  -1   9       42.47       43.49      2.57 o 
   4  -1   9       87.90       87.77      5.90 o 
   5  -1   9        8.35        9.65      1.90 o 
   6  -1   9        0.43       -0.18      1.44 o 
   7  -1   9        5.08        3.80      1.83 o 
  -8   0   9        2.89        4.57      1.53 o 
  -7   0   9       31.86       31.46      1.98 o 
  -6   0   9      130.08      125.07      3.60 o 
  -5   0   9        0.60       -0.19      1.07 o 
  -4   0   9        9.46       11.21      1.40 o 
  -3   0   9        4.90        6.25      1.27 o 
  -2   0   9      663.45      649.44     11.38 o 
  -1   0   9       73.45       86.05      2.65 o 
   0   0   9       41.11       43.19      1.84 o 
   1   0   9       26.71       24.42      1.47 o 
   2   0   9       14.54       14.89      1.43 o 
   3   0   9       45.66       43.23      1.89 o 
   4   0   9       20.93       22.65      1.51 o 
   5   0   9        8.06        9.05      2.04 o 
   6   0   9        0.00        0.53      1.69 o 
   7   0   9        4.54        6.62      2.15 o 
  -8   1   9        0.01       -1.12      1.39 o 
  -7   1   9        1.60        0.88      1.55 o 
  -6   1   9      101.89      105.08      3.44 o 
  -5   1   9        0.83        0.38      1.11 o 
  -4   1   9       10.50        6.24      1.76 o 
  -3   1   9      353.41      344.89      6.90 o 
  -2   1   9      210.26      225.25     11.03 o 
  -1   1   9       37.80       33.23      2.17 o 
   0   1   9       18.53       17.59      1.32 o 
   1   1   9        2.29        2.81      1.34 o 
   2   1   9       17.04       18.81      1.49 o 
   3   1   9      162.53      155.61      6.25 o 
   4   1   9       48.59       48.27      3.10 o 
   5   1   9       17.16       18.07      2.54 o 
   6   1   9        0.94        1.02      1.97 o 
  -7   2   9       66.84       75.59      2.91 o 
  -6   2   9        1.43        0.11      1.12 o 
  -5   2   9        6.14        5.50      1.19 o 
  -4   2   9        9.90       10.92      1.88 o 
  -3   2   9       41.16       40.53      1.89 o 
  -2   2   9        3.40        1.63      1.01 o 
  -1   2   9       60.22       56.61      2.19 o 
   0   2   9        9.42        7.51      1.21 o 
   1   2   9       19.02       20.58      2.11 o 
   2   2   9        5.31        5.12      1.16 o 
   3   2   9       53.23       54.89      3.38 o 
   4   2   9       52.54       59.40      3.56 o 
   5   2   9        5.06        4.30      1.76 o 
  -7   3   9      176.03      205.59      7.66 o 
  -6   3   9        5.33        4.88      1.27 o 
  -5   3   9        1.89        0.30      1.15 o 
  -4   3   9       24.18       17.95      1.44 o 
  -3   3   9      145.36      134.86      3.65 o 
  -2   3   9        0.06       -0.12      1.00 o 
  -1   3   9        0.67        0.58      1.02 o 
   0   3   9        5.03        4.38      1.18 o 
   1   3   9        8.08        8.08      1.39 o 
   2   3   9        0.97        1.31      1.11 o 
   3   3   9        0.29        0.32      1.62 o 
   4   3   9       38.02       34.07      2.82 o 
  -6   4   9       22.00       26.07      2.57 o 
  -5   4   9        0.00       -0.78      1.18 o 
  -4   4   9        0.12       -0.28      1.07 o 
  -3   4   9       50.02       41.78      2.45 o 
  -2   4   9        1.38       -0.22      1.09 o 
  -1   4   9      199.81      188.61      6.10 o 
   0   4   9        0.07       -0.47      1.10 o 
   1   4   9       70.68       70.88      2.60 o 
   2   4   9       66.38       65.60      3.73 o 
   3   4   9        0.02        1.09      1.94 o 
  -5   5   9       11.27       11.10      2.25 o 
  -4   5   9        0.68       -0.25      1.48 o 
  -3   5   9        0.03       -0.29      1.25 o 
  -2   5   9       98.02       95.59      3.65 o 
  -1   5   9       23.79       18.61      4.02 o 
   0   5   9       68.56       69.53      2.66 o 
   1   5   9        2.12        2.71      2.11 o 
   1  -9  10       37.51       41.19      3.35 o 
   2  -9  10        0.17        1.34      1.97 o 
   3  -9  10       16.72       23.64      3.10 o 
  -3  -8  10       68.01       67.19      3.42 o 
  -2  -8  10        0.34        1.48      1.59 o 
  -1  -8  10        9.36        5.43      1.80 o 
   0  -8  10      144.34      154.14      5.71 o 
   1  -8  10      182.20      180.63      6.24 o 
   2  -8  10      240.79      237.04      7.47 o 
   4  -8  10       43.67       48.09      3.42 o 
   5  -8  10        1.49        3.66      2.18 o 
  -4  -7  10        0.11        1.36      1.42 o 
  -3  -7  10       11.97        9.81      1.87 o 
  -2  -7  10       15.39       20.71      1.57 o 
  -1  -7  10        0.92        2.26      1.17 o 
   0  -7  10        3.74        0.70      1.48 o 
   1  -7  10       22.65       26.07      2.15 o 
   2  -7  10      480.55      462.37     12.12 o 
   3  -7  10      131.09      129.90      5.07 o 
   4  -7  10        0.31       -0.07      1.41 o 
   5  -7  10       22.83       27.87      2.68 o 
   6  -7  10        6.58        0.42      1.97 o 
  -5  -6  10        4.57        3.31      2.15 o 
  -4  -6  10       15.09       18.54      2.77 o 
  -3  -6  10        0.88        0.01      1.08 o 
  -2  -6  10      215.68      214.02      4.94 o 
  -1  -6  10        0.09       -0.55      0.95 o 
   0  -6  10        0.30        1.09      0.96 o 
   1  -6  10       11.25       13.31      3.54 o 
   2  -6  10       22.89       25.84      1.58 o 
   3  -6  10       16.06       18.67      2.01 o 
   4  -6  10       37.53       36.25      2.54 o 
   5  -6  10        2.28        2.85      1.44 o 
   6  -6  10        0.53       -1.30      1.90 o 
  -6  -5  10       22.48       20.05      3.28 o 
  -5  -5  10        2.34        3.24      1.41 o 
  -4  -5  10        6.58        8.56      1.44 o 
  -3  -5  10      183.99      182.93      4.81 o 
  -2  -5  10       12.31        9.30      1.36 o 
  -1  -5  10        0.19        0.32      0.92 o 
   0  -5  10        1.62        1.44      0.98 o 
   1  -5  10       18.66       17.46      1.28 o 
   2  -5  10       76.29       76.28      2.49 o 
   3  -5  10        4.67        6.38      1.20 o 
   4  -5  10       27.52       20.38      1.48 o 
   5  -5  10       23.01       17.76      1.94 o 
   6  -5  10       37.56       33.61      2.47 o 
  -6  -4  10        1.82        0.39      2.04 o 
  -5  -4  10        2.80        2.41      1.33 o 
  -4  -4  10       14.55        8.13      2.77 o 
  -3  -4  10      521.88      511.84      9.55 o 
  -2  -4  10        4.50        1.80      1.08 o 
  -1  -4  10        2.21        1.29      0.96 o 
   0  -4  10       29.56       29.08      1.59 o 
   1  -4  10       17.15       17.56      1.44 o 
   2  -4  10       22.23       21.61      1.42 o 
   3  -4  10      382.18      380.38     14.37 o 
   4  -4  10      162.85      158.79      4.56 o 
   5  -4  10        5.65       10.26      2.45 o 
   6  -4  10        3.95        3.08      1.22 o 
  -7  -3  10        3.96        8.35      2.71 o 
  -6  -3  10        9.54       10.80      1.61 o 
  -5  -3  10        6.14        3.10      1.26 o 
  -4  -3  10       10.91        7.76      1.27 o 
  -3  -3  10      136.84      134.95      3.64 o 
  -2  -3  10        9.15        8.97      2.50 o 
  -1  -3  10        0.54       -0.87      0.90 o 
   0  -3  10        4.20        2.79      0.95 o 
   1  -3  10       75.89       74.04      4.03 o 
   2  -3  10       11.96       11.74      1.46 o 
   3  -3  10      295.90      296.25      9.30 o 
   4  -3  10        0.03        0.03      0.95 o 
   5  -3  10        0.29       -0.16      1.00 o 
   6  -3  10       18.22       26.14      2.40 o 
  -7  -2  10      130.80      161.60      4.59 o 
  -6  -2  10        0.28        0.48      1.28 o 
  -5  -2  10        1.98        1.23      1.19 o 
  -4  -2  10       81.18       82.31      2.85 o 
  -3  -2  10       13.82       14.44      1.58 o 
  -2  -2  10      265.52      257.32      5.57 o 
  -1  -2  10       12.12       10.98      1.32 o 
   0  -2  10      150.69      157.65      3.92 o 
   1  -2  10        0.07       -0.50      0.89 o 
   2  -2  10        2.40        1.60      0.97 o 
   3  -2  10       13.56       17.23      1.59 o 
   4  -2  10        0.10       -0.38      0.95 o 
   5  -2  10        0.63        0.25      1.44 o 
   6  -2  10        6.13        7.93      2.15 o 
  -7  -1  10       17.12       26.15      1.97 o 
  -6  -1  10        1.54        0.75      1.31 o 
  -5  -1  10       55.05       55.46      2.41 o 
  -4  -1  10      100.35      112.68      3.80 o 
  -3  -1  10      174.80      183.35      4.51 o 
  -2  -1  10     1822.61     1878.06     41.11 o 
  -1  -1  10        3.25        2.04      1.02 o 
   0  -1  10       51.03       46.74      2.04 o 
   1  -1  10      146.23      152.89      5.46 o 
   2  -1  10       14.72       15.85      1.44 o 
   3  -1  10       36.52       38.36      1.85 o 
   4  -1  10        0.53       -0.68      0.99 o 
   5  -1  10       33.30       25.97      2.47 o 
   6  -1  10        3.36        3.17      1.76 o 
  -7   0  10       28.17       29.33      1.96 o 
  -6   0  10       70.48       83.75      3.00 o 
  -5   0  10        3.66        4.29      1.27 o 
  -4   0  10       49.62       49.96      2.19 o 
  -3   0  10      728.81      770.08     13.50 o 
  -2   0  10      734.90      742.86     13.01 o 
  -1   0  10       10.98       13.92      1.43 o 
   0   0  10       54.12       57.00      2.26 o 
   1   0  10       21.82       23.53      1.59 o 
   2   0  10        0.32       -1.09      0.94 o 
   3   0  10       10.77       14.57      1.61 o 
   4   0  10      325.24      324.66      9.86 o 
   5   0  10       95.15       92.52      4.58 o 
   6   0  10        2.84        1.80      2.01 o 
  -7   1  10        1.68        0.76      1.39 o 
  -6   1  10       67.47       78.46      2.92 o 
  -5   1  10        0.09       -0.73      1.14 o 
  -4   1  10       15.32       15.09      1.66 o 
  -3   1  10       81.65       76.68      2.70 o 
  -2   1  10       31.47       31.74      1.74 o 
  -1   1  10       44.69       46.17      2.10 o 
   0   1  10       36.17       41.31      1.99 o 
   1   1  10       50.69       52.27      3.63 o 
   2   1  10       17.93       19.51      3.19 o 
   3   1  10       24.47       25.22      1.67 o 
   4   1  10       45.10       41.08      3.03 o 
   5   1  10       35.30       37.91      3.14 o 
  -6   2  10        1.07        1.12      1.37 o 
  -5   2  10       62.76       69.61      3.56 o 
  -4   2  10       10.17        6.79      1.42 o 
  -3   2  10        0.19        0.58      1.06 o 
  -2   2  10       19.99       18.04      1.48 o 
  -1   2  10      175.56      169.64      4.97 o 
   0   2  10       13.44       14.94      1.59 o 
   1   2  10        2.68        0.78      1.13 o 
   2   2  10       25.08       29.79      1.96 o 
   3   2  10        0.35        0.85      1.83 o 
   4   2  10        0.01        0.18      2.01 o 
  -6   3  10        0.63        1.41      1.43 o 
  -5   3  10        2.98        4.36      1.41 o 
  -4   3  10        4.95        3.19      1.26 o 
  -3   3  10        1.69        2.79      1.69 o 
  -2   3  10        8.84        5.68      1.37 o 
  -1   3  10      229.80      223.69      7.89 o 
   0   3  10        1.29        0.15      1.16 o 
   1   3  10       47.36       48.86      2.30 o 
   2   3  10        2.31        0.92      1.97 o 
   3   3  10        0.44        0.53      1.97 o 
  -4   4  10        4.79        4.01      1.62 o 
  -3   4  10       12.57        9.50      1.58 o 
  -2   4  10       20.52       17.99      1.66 o 
  -1   4  10       94.38       96.23      3.70 o 
   0   4  10       12.18       11.67      1.66 o 
   1   4  10        0.64       -1.13      1.36 o 
  -1  -8  11       33.39       30.23      2.57 o 
   0  -8  11       11.38       10.89      2.11 o 
   1  -8  11       30.21       27.59      2.61 o 
   2  -8  11      101.61      105.02      4.58 o 
   3  -8  11      310.81      307.22      9.23 o 
  -3  -7  11        2.02        3.49      1.57 o 
  -2  -7  11       26.37       29.92      1.99 o 
  -1  -7  11       13.45       14.41      2.55 o 
   0  -7  11      131.26      125.04      5.04 o 
   1  -7  11        9.73        8.60      2.11 o 
   2  -7  11        3.03        1.76      1.51 o 
   3  -7  11        4.23        2.75      1.69 o 
   4  -7  11       35.20       35.13      2.68 o 
  -4  -6  11       58.33       62.40      3.54 o 
  -3  -6  11       21.31       22.09      1.74 o 
  -2  -6  11        0.18        0.00      1.15 o 
  -1  -6  11      274.86      269.16      5.89 o 
   0  -6  11        1.34        2.63      1.20 o 
   1  -6  11      108.10      115.59      3.39 o 
   2  -6  11        6.80        6.34      1.83 o 
   3  -6  11       76.55       77.23      3.88 o 
   4  -6  11        0.34        0.78      1.34 o 
   5  -6  11        7.39        7.05      1.97 o 
  -5  -5  11        0.08        1.78      1.46 o 
  -4  -5  11       10.35       13.75      4.81 o 
  -3  -5  11       18.20       16.01      2.75 o 
  -2  -5  11       57.12       54.87      2.38 o 
  -1  -5  11        0.59       -0.06      1.11 o 
   0  -5  11       97.04      100.73      3.08 o 
   1  -5  11       22.19       18.99      1.78 o 
   2  -5  11        1.11        2.75      1.11 o 
   3  -5  11        8.09       12.38      3.31 o 
   4  -5  11       16.82       20.76      1.62 o 
   5  -5  11       75.91       67.22      3.45 o 
  -5  -4  11        9.63        7.17      2.89 o 
  -4  -4  11        0.79        0.67      1.29 o 
  -3  -4  11      112.03      114.87      3.49 o 
  -2  -4  11       22.75       18.15      1.50 o 
  -1  -4  11       15.93       17.70      1.58 o 
   0  -4  11       37.59       36.42      1.89 o 
   1  -4  11       24.78       24.60      1.56 o 
   2  -4  11        2.25        1.39      1.09 o 
   3  -4  11       33.77       34.17      1.79 o 
   4  -4  11       19.30       21.43      1.59 o 
   5  -4  11        3.72        5.36      1.60 o 
  -6  -3  11        7.75        8.22      1.63 o 
  -5  -3  11        8.69        9.13      1.60 o 
  -4  -3  11        1.10        0.11      1.21 o 
  -3  -3  11       31.77       32.57      1.89 o 
  -2  -3  11      178.06      189.20      4.91 o 
  -1  -3  11        9.08        7.68      1.37 o 
   0  -3  11       18.77       22.29      1.57 o 
   1  -3  11       72.31       80.63      2.78 o 
   2  -3  11        9.59        7.52      1.34 o 
   3  -3  11        4.36        7.37      2.91 o 
   4  -3  11       42.83       40.01      2.00 o 
   5  -3  11       12.31       13.74      1.61 o 
  -6  -2  11       64.86       77.06      3.08 o 
  -5  -2  11       12.43       15.31      1.84 o 
  -4  -2  11        0.24       -0.10      1.17 o 
  -3  -2  11      100.28       92.52      3.09 o 
  -2  -2  11      239.93      242.87      5.55 o 
  -1  -2  11       83.17       79.27      2.75 o 
   0  -2  11      221.16      227.06     11.26 o 
   1  -2  11       24.40       22.51      2.24 o 
   2  -2  11        6.03        4.67      1.28 o 
   3  -2  11       15.84       20.19      1.72 o 
   4  -2  11       10.53       17.38      2.61 o 
   5  -2  11       16.79       20.54      2.71 o 
  -6  -1  11        3.87        1.01      1.48 o 
  -5  -1  11       58.22       60.57      2.62 o 
  -4  -1  11        0.01       -0.47      1.12 o 
  -3  -1  11       38.20       42.13      2.15 o 
  -2  -1  11       17.20       14.89      1.61 o 
  -1  -1  11      169.61      175.52      4.50 o 
   0  -1  11       20.93       17.40      1.59 o 
   1  -1  11       13.66       14.22      1.60 o 
   2  -1  11       30.34       31.35      1.87 o 
   3  -1  11        8.52        7.62      2.17 o 
   4  -1  11        0.16        0.99      1.18 o 
   5  -1  11       16.95       19.76      2.78 o 
  -6   0  11        1.33        2.32      1.53 o 
  -5   0  11        1.67        1.48      1.33 o 
  -4   0  11      291.80      295.99      6.58 o 
  -3   0  11        0.03       -0.25      1.15 o 
  -2   0  11        7.35        4.06      1.28 o 
  -1   0  11      452.02      474.58      9.34 o 
   0   0  11      396.94      417.21      8.28 o 
   1   0  11       13.49       14.30      2.54 o 
   2   0  11        0.16       -0.80      1.17 o 
   3   0  11       13.30       16.34      2.18 o 
   4   0  11        2.63        0.85      2.01 o 
  -5   1  11       21.35       23.18      1.84 o 
  -4   1  11        5.31        4.41      1.40 o 
  -3   1  11       15.58       14.84      1.72 o 
  -2   1  11       10.28        8.01      1.39 o 
  -1   1  11       29.59       31.50      1.91 o 
   0   1  11        3.85        5.14      1.48 o 
   1   1  11       12.48       12.03      1.63 o 
   2   1  11        5.87        6.15      1.57 o 
   3   1  11       12.48       15.54      2.75 o 
  -5   2  11       27.29       30.36      2.05 o 
  -4   2  11        2.29        1.08      2.91 o 
  -3   2  11       35.47       38.61      2.08 o 
  -2   2  11       25.54       23.37      1.74 o 
  -1   2  11       36.61       38.02      2.57 o 
   0   2  11       24.65       25.48      1.82 o 
   1   2  11        0.77       -0.12      1.34 o 
   2   2  11        7.71       10.03      2.43 o 
  -3   3  11        3.55        1.06      2.13 o 
  -2   3  11        3.02        1.98      1.43 o 
  -1   3  11       70.99       75.89      3.26 o 
   0   3  11        0.01        0.54      1.36 o 
   0  -7  12       14.55       10.71      2.33 o 
   1  -7  12       21.08       20.12      2.43 o 
  -2  -6  12        4.90        5.16      1.48 o 
  -1  -6  12       34.75       34.06      2.04 o 
   0  -6  12      100.36      104.80      3.31 o 
   1  -6  12        0.02        0.09      1.24 o 
   2  -6  12        3.57        3.35      1.94 o 
   3  -6  12        0.25       -1.06      1.73 o 
  -3  -5  12        4.11        4.77      1.44 o 
  -2  -5  12       40.52       35.94      2.08 o 
  -1  -5  12      230.22      239.47      5.62 o 
   0  -5  12        6.84        6.86      1.37 o 
   1  -5  12        0.00        0.61      1.16 o 
   2  -5  12        1.09        0.69      1.22 o 
   3  -5  12        6.74        9.05      1.62 o 
   4  -5  12       22.71       23.92      2.50 o 
  -4  -4  12        3.15        2.85      1.46 o 
  -3  -4  12        0.02        0.49      1.32 o 
  -2  -4  12        0.91        0.24      1.22 o 
  -1  -4  12      120.10      129.37      4.65 o 
   0  -4  12       14.66       18.30      2.20 o 
   1  -4  12        0.06       -0.15      1.15 o 
   2  -4  12        2.14        1.98      1.21 o 
   3  -4  12        0.60       -0.47      1.15 o 
   4  -4  12        6.44        8.10      1.57 o 
  -4  -3  12       13.02       12.66      1.81 o 
  -3  -3  12        0.42        0.47      1.31 o 
  -2  -3  12       38.80       44.25      2.24 o 
  -1  -3  12        0.21       -1.11      1.20 o 
   0  -3  12       59.07       53.32      2.35 o 
   1  -3  12        9.82       10.79      1.90 o 
   2  -3  12       59.68       64.12      2.60 o 
   3  -3  12       21.27       23.04      1.88 o 
   4  -3  12        3.48        6.73      1.50 o 
  -4  -2  12       16.29       17.16      1.97 o 
  -3  -2  12       26.51       27.70      1.91 o 
  -2  -2  12        4.34        3.03      1.36 o 
  -1  -2  12        4.36        3.52      1.36 o 
   0  -2  12      547.41      574.16     10.80 o 
   1  -2  12        7.22        9.12      1.63 o 
   2  -2  12        0.09        0.26      1.29 o 
   3  -2  12       20.11       24.18      1.84 o 
   4  -2  12        0.16       -1.27      1.22 o 
  -4  -1  12       22.73       26.66      1.96 o 
  -3  -1  12        9.24        8.26      1.58 o 
  -2  -1  12       53.95       64.95      3.49 o 
  -1  -1  12      419.76      437.19      8.74 o 
   0  -1  12      824.40      885.02     15.45 o 
   1  -1  12        4.85        4.38      2.18 o 
   2  -1  12        0.47        0.28      1.31 o 
   3  -1  12        2.82        3.03      2.03 o 
  -4   0  12        0.51        1.53      1.34 o 
  -3   0  12       21.74       23.10      1.80 o 
  -2   0  12       34.16       35.93      2.10 o 
  -1   0  12      197.91      210.59      5.29 o 
   0   0  12       28.96       31.41      2.48 o 
   1   0  12        0.06        1.27      2.22 o 
   2   0  12       25.32       28.62      1.97 o 
  -3   1  12       16.95       19.57      1.82 o 
  -2   1  12        6.71        6.83      1.56 o 
  -1   1  12        5.71        5.80      1.48 o 
   0   1  12        5.10        7.50      1.62 o 
   1   1  12       62.65       75.59      3.07 o 
  -1  -4  13       16.24       21.03      2.13 o 
   0  -4  13       32.04       31.19      2.01 o 
   1  -4  13        3.43        3.98      1.47 o 
  -2  -3  13       30.51       34.88      2.17 o 
  -1  -3  13       42.87       43.20      2.24 o 
   0  -3  13      130.46      141.76      4.25 o 
   1  -3  13        0.30        1.09      1.42 o 
  -2  -2  13       40.88       45.32      2.41 o 
  -1  -2  13       57.10       61.39      2.73 o 
   0  -2  13       57.87       60.48      2.75 o 
   1  -2  13      159.99      180.91      4.92 o 
                                                 
